# Supplementary material for: (Cyclo­butane-1,1-di­carboxyl­ato-κ2 O,O′)(1,10-phenanthroline-κ2 N,N′)platinum(II) dihydrate
Source: Acta Crystallogr Sect E Struct Rep Online. 2013 May 18;69(Pt 6):m334. doi: 10.1107/S1600536813013378 (PMC3684894; doi:10.1107/S1600536813013378)
Supplement: Supplementary file 1 [file e-69-0m334-sup1.cif]

##############################################################################
#                                                                            #
# This CIF contains the data in a paper accepted for publication in          #
# Acta Crystallographica Section E. It conforms to the requirements of       #
# Notes for Authors for Acta Crystallographica Section E, and has been       #
# peer reviewed under the auspices of the IUCr Commission on Journals.       #
#                                                                            #
# Full details of the Crystallographic Information File format               #
# are given in the paper "The Crystallographic Information File (CIF):       #
# a New Standard Archive File for Crystallography" by S. R. Hall, F. H.      #
# Allen and I. D. Brown [Acta Cryst. (1991), A47, 655-685].                  #
#                                                                            #
# The current version of the core CIF dictionary is obtainable from          #
# ftp://ftp.iucr.org/pub/cif_core.dic.                                       #
#                                                                            #
# Software is freely available for graphical display of the structure(s)     #
# in this CIF. For information consult the CIF software page                 #
# http://www.iucr.org/resources/cif/software.                                #
#                                                                            #
# This file may be used for bona fide research purposes within the           #
# scientific community so long as proper attribution is given to the journal # 
# article from which it was obtained.                                        #
#                                                                            #
##############################################################################
data_I
_audit_creation_method     SHELXL-97
_chemical_name_systematic
;\
(Cyclobutane-1,1-dicarboxylato-\k^2^<i>O</i>,<i>O</i>')(1,10-\
phenanthroline-\k^2^<i>N</i>,<i>N</i>')platinum(II) dihydrate
;
_chemical_name_common     ?
_chemical_formula_moiety     'C18 H14 N2 O4 Pt, 2(H2 O)'
_chemical_formula_sum     'C18 H18 N2 O6 Pt'
_chemical_formula_iupac     '[Pt (C6 H6 O4) (C12 H8 N2)], 2H2 O'
_chemical_formula_weight     553.43
_chemical_melting_point     ?
_symmetry_cell_setting     triclinic
_symmetry_space_group_name_H-M     'P -1'
_symmetry_space_group_name_Hall     '-P 1'
loop_
    _symmetry_equiv_pos_as_xyz
    'x, y, z'
    '-x, -y, -z'
_cell_length_a     10.93439(14)
_cell_length_b     11.83205(18)
_cell_length_c     13.51039(19)
_cell_angle_alpha     84.7158(12)
_cell_angle_beta     84.3918(11)
_cell_angle_gamma     85.6240(11)
_cell_volume     1728.17(4)
_cell_formula_units_Z     4
_cell_measurement_reflns_used     17004
_cell_measurement_theta_min     3.03
_cell_measurement_theta_max     31.89
_cell_measurement_temperature     100(2)
_exptl_crystal_description     prism
_exptl_crystal_colour     yellow
_exptl_crystal_size_max     0.30
_exptl_crystal_size_mid     0.30
_exptl_crystal_size_min     0.25
_exptl_crystal_density_diffrn     2.127
_exptl_crystal_density_meas     ?
_exptl_crystal_density_method     'not measured'
_exptl_crystal_F_000     1064
_exptl_absorpt_coefficient_mu     8.160
_exptl_absorpt_correction_type     multi-scan
_exptl_absorpt_process_details
;
(<i>CrysAlis PRO</i>; Agilent, 2012)
;
_exptl_absorpt_correction_T_min     0.1933
_exptl_absorpt_correction_T_max     0.2349
_exptl_special_details     ?
_diffrn_ambient_temperature     100(2)
_diffrn_radiation_type     MoK\a
_diffrn_radiation_wavelength     0.71073
_diffrn_radiation_source     'Enhance (Mo) X-ray Source'
_diffrn_radiation_monochromator     graphite
_diffrn_measurement_device_type     'Agilent Xcalibur Sapphire2'
_diffrn_measurement_method     '\w scans'
_diffrn_detector_area_resol_mean     8.3611
_diffrn_reflns_number     13766
_diffrn_reflns_av_R_equivalents     0.0191
_diffrn_reflns_av_sigmaI/netI     0.0183
_diffrn_reflns_theta_min     3.03
_diffrn_reflns_theta_max     25.00
_diffrn_reflns_theta_full     25.00
_diffrn_measured_fraction_theta_max     0.994
_diffrn_measured_fraction_theta_full     0.994
_diffrn_reflns_limit_h_min     -12
_diffrn_reflns_limit_h_max     11
_diffrn_reflns_limit_k_min     -14
_diffrn_reflns_limit_k_max     14
_diffrn_reflns_limit_l_min     -14
_diffrn_reflns_limit_l_max     16
_diffrn_standards_number     ?
_diffrn_standards_interval_count     ?
_diffrn_standards_interval_time     ?
_diffrn_standards_decay_%     ?
_refine_special_details
;
Refinement of <i>F</i>^2^ against ALL reflections. The weighted <i>R</i>-factor
<i>wR</i> and goodness of fit <i>S</i> are based on <i>F</i>^2^, conventional
<i>R</i>-factors <i>R</i> are based on <i>F</i>, with <i>F</i> set to zero for
negative <i>F</i>^2^. The threshold expression of <i>F</i>^2^ >
\s(<i>F</i>^2^) is used only for calculating <i>R</i>-factors(gt) <i>etc</i>.
and is not relevant to the choice of reflections for refinement.
<i>R</i>-factors based on <i>F</i>^2^ are statistically about twice as large
as those based on <i>F</i>, and <i>R</i>- factors based on ALL data will be
even larger.
;
_reflns_number_total     6042
_reflns_number_gt     5691
_reflns_threshold_expression     I>2sigma(I)
_refine_ls_structure_factor_coef     Fsqd
_refine_ls_matrix_type     full
_refine_ls_R_factor_all     0.0235
_refine_ls_R_factor_gt     0.0214
_refine_ls_wR_factor_gt     0.0575
_refine_ls_wR_factor_ref     0.0583
_refine_ls_goodness_of_fit_ref     1.117
_refine_ls_restrained_S_all     1.116
_refine_ls_number_reflns     6042
_refine_ls_number_parameters     519
_refine_ls_number_restraints     8
_refine_ls_hydrogen_treatment     mixed
_refine_ls_weighting_scheme     calc
_refine_ls_weighting_details
         'calc w=1/[\s^2^(Fo^2^)+(0.0336P)^2^+3.7500P] where P=(Fo^2^+2Fc^2^)/3'
_atom_sites_solution_hydrogens     geom
_atom_sites_solution_primary     direct
_atom_sites_solution_secondary     difmap
_refine_ls_shift/su_max     0.002
_refine_ls_shift/su_mean     0.000
_refine_diff_density_max     1.272
_refine_diff_density_min     -0.894
_refine_ls_extinction_method     none
_refine_ls_extinction_coef     ?
loop_
    _atom_type_symbol
    _atom_type_description
    _atom_type_scat_dispersion_real
    _atom_type_scat_dispersion_imag
    _atom_type_scat_source
    'C' 'C' 0.0033 0.0016
                         'International Tables Vol C Tables 4.2.6.8 and 6.1.1.4'
    'H' 'H' 0.0000 0.0000
                         'International Tables Vol C Tables 4.2.6.8 and 6.1.1.4'
    'N' 'N' 0.0061 0.0033
                         'International Tables Vol C Tables 4.2.6.8 and 6.1.1.4'
    'O' 'O' 0.0106 0.0060
                         'International Tables Vol C Tables 4.2.6.8 and 6.1.1.4'
    'Pt' 'Pt' -1.7033 8.3905
                         'International Tables Vol C Tables 4.2.6.8 and 6.1.1.4'
_computing_data_collection
;
<i>CrysAlis PRO</i> (Agilent, 2012)
;
_computing_cell_refinement
;
<i>CrysAlis PRO</i> (Agilent, 2012)
;
_computing_data_reduction
;
<i>CrysAlis PRO</i> (Agilent, 2012)
;
_computing_structure_solution     '<i>SHELXS97</i> (Sheldrick, 2008)'
_computing_structure_refinement     '<i>SHELXL97</i> (Sheldrick, 2008)'
_computing_molecular_graphics     '<i>DIAMOND</i> (Brandenburg, 2011)'
_computing_publication_material     '<i>publCIF</i> (Westrip, 2010)'
loop_
    _atom_site_type_symbol
    _atom_site_label
    _atom_site_fract_x
    _atom_site_fract_y
    _atom_site_fract_z
    _atom_site_U_iso_or_equiv
    _atom_site_adp_type
    _atom_site_calc_flag
    _atom_site_refinement_flags
    _atom_site_occupancy
    _atom_site_symmetry_multiplicity
    _atom_site_disorder_assembly
    _atom_site_disorder_group
    O O1A 0.1984(3) 0.7390(2) 0.5535(2) 0.0159(6) Uani d . 1 1 . .
    N N1A 0.1813(3) 0.4983(3) 0.5337(2) 0.0129(7) Uani d . 1 1 . .
    C C1A 0.2499(4) 0.8338(4) 0.5299(3) 0.0148(9) Uani d . 1 1 . .
    Pt Pt1 0.453703(13) 0.146225(12) 0.137337(10) 0.00981(6) Uani d . 1 1 . .
    O O1 0.6022(2) 0.2325(2) 0.1494(2) 0.0142(6) Uani d . 1 1 . .
    N N1 0.5504(3) -0.0034(3) 0.1351(2) 0.0117(7) Uani d . 1 1 . .
    C C1 0.5956(4) 0.3279(3) 0.1894(3) 0.0119(8) Uani d . 1 1 . .
    Pt Pt2 0.156255(13) 0.642655(12) 0.448083(10) 0.01040(6) Uani d . 1 1 . .
    O O2A 0.1157(3) 0.7813(2) 0.3578(2) 0.0146(6) Uani d . 1 1 . .
    N N2A 0.1119(3) 0.5367(3) 0.3526(2) 0.0139(7) Uani d . 1 1 . .
    C C2A 0.1688(4) 0.8749(3) 0.3638(3) 0.0124(8) Uani d . 1 1 . .
    N N2 0.3162(3) 0.0506(3) 0.1192(2) 0.0117(7) Uani d . 1 1 . .
    O O2 0.3455(2) 0.2901(2) 0.1274(2) 0.0144(6) Uani d . 1 1 . .
    C C2 0.3757(4) 0.3818(4) 0.1618(3) 0.0138(8) Uani d . 1 1 . .
    C C3A 0.2857(4) 0.8653(4) 0.4187(3) 0.0150(9) Uani d . 1 1 . .
    O O3A 0.2689(3) 0.8974(3) 0.5925(2) 0.0224(7) Uani d . 1 1 . .
    O O3 0.6886(3) 0.3818(3) 0.1888(2) 0.0184(6) Uani d . 1 1 . .
    C C3 0.4711(4) 0.3702(3) 0.2382(3) 0.0119(8) Uani d . 1 1 . .
    O O4A 0.1305(3) 0.9664(2) 0.3257(2) 0.0194(6) Uani d . 1 1 . .
    C C4A 0.3951(4) 0.7854(4) 0.3772(3) 0.0160(9) Uani d . 1 1 . .
    H H4AA 0.4094 0.7139 0.4198 0.019 Uiso calc R 1 1 . .
    H H4AB 0.3915 0.7702 0.3067 0.019 Uiso calc R 1 1 . .
    O O4 0.3279(3) 0.4755(2) 0.1359(2) 0.0197(7) Uani d . 1 1 . .
    C C4 0.4412(4) 0.2950(4) 0.3374(3) 0.0144(8) Uani d . 1 1 . .
    H H4A 0.3528 0.2818 0.3524 0.017 Uiso calc R 1 1 . .
    H H4B 0.4929 0.2227 0.3433 0.017 Uiso calc R 1 1 . .
    C C5A 0.4822(4) 0.8787(4) 0.3913(3) 0.0199(9) Uani d . 1 1 . .
    H H5AA 0.5246 0.8649 0.4532 0.024 Uiso calc R 1 1 . .
    H H5AB 0.5415 0.8956 0.3326 0.024 Uiso calc R 1 1 . .
    C C5 0.4845(4) 0.3897(4) 0.3947(3) 0.0194(9) Uani d . 1 1 . .
    H H5A 0.5692 0.3745 0.4149 0.023 Uiso calc R 1 1 . .
    H H5B 0.4262 0.4110 0.4518 0.023 Uiso calc R 1 1 . .
    O O5 0.9600(3) 0.7036(3) 0.0445(3) 0.0242(7) Uani d D 1 1 . .
    C C6A 0.3696(4) 0.9654(4) 0.3991(3) 0.0189(9) Uani d . 1 1 . .
    H H6AA 0.3674 1.0129 0.4560 0.023 Uiso calc R 1 1 . .
    H H6AB 0.3572 1.0130 0.3363 0.023 Uiso calc R 1 1 . .
    C C6 0.4756(4) 0.4727(4) 0.2997(3) 0.0184(9) Uani d . 1 1 . .
    H H6A 0.3996 0.5238 0.3011 0.022 Uiso calc R 1 1 . .
    H H6B 0.5495 0.5162 0.2815 0.022 Uiso calc R 1 1 . .
    O O6 0.8025(3) 0.5297(3) 0.0351(2) 0.0258(7) Uani d D 1 1 . .
    C C7A 0.2141(4) 0.4841(4) 0.6263(3) 0.0165(9) Uani d . 1 1 . .
    H H7AA 0.2312 0.5486 0.6584 0.020 Uiso calc R 1 1 . .
    C C7 0.6712(4) -0.0248(4) 0.1398(3) 0.0146(8) Uani d . 1 1 . .
    H H7A 0.7204 0.0350 0.1505 0.017 Uiso calc R 1 1 . .
    O O7 0.1062(3) 0.9814(3) 0.7410(2) 0.0262(8) Uani d D 1 1 . .
    C C8 0.7264(4) -0.1337(4) 0.1292(3) 0.0167(9) Uani d . 1 1 . .
    H H8A 0.8128 -0.1470 0.1325 0.020 Uiso calc R 1 1 . .
    C C8A 0.2239(4) 0.3760(4) 0.6776(3) 0.0224(10) Uani d . 1 1 . .
    H H8AA 0.2466 0.3679 0.7441 0.027 Uiso calc R 1 1 . .
    O O8 0.1100(3) 0.7860(3) 0.8755(3) 0.0251(7) Uani d D 1 1 . .
    C C9A 0.2008(4) 0.2815(4) 0.6324(3) 0.0217(10) Uani d . 1 1 . .
    H H9AA 0.2082 0.2083 0.6675 0.026 Uiso calc R 1 1 . .
    C C9 0.6574(4) -0.2223(4) 0.1142(3) 0.0167(9) Uani d . 1 1 . .
    H H9A 0.6957 -0.2960 0.1056 0.020 Uiso calc R 1 1 . .
    C C10A 0.1663(4) 0.2928(4) 0.5345(3) 0.0175(9) Uani d . 1 1 . .
    C C10 0.5291(4) -0.2017(3) 0.1117(3) 0.0140(8) Uani d . 1 1 . .
    C C11A 0.1572(3) 0.4046(3) 0.4885(3) 0.0123(8) Uani d . 1 1 . .
    C C11 0.4803(4) -0.0907(3) 0.1219(3) 0.0099(8) Uani d . 1 1 . .
    C C12A 0.1200(3) 0.4261(3) 0.3902(3) 0.0122(8) Uani d . 1 1 . .
    C C12 0.3531(4) -0.0603(3) 0.1137(3) 0.0122(8) Uani d . 1 1 . .
    C C13A 0.0898(4) 0.3367(4) 0.3380(3) 0.0172(9) Uani d . 1 1 . .
    C C13 0.2739(4) -0.1442(4) 0.0995(3) 0.0151(9) Uani d . 1 1 . .
    C C14A 0.0511(4) 0.3660(4) 0.2424(3) 0.0200(9) Uani d . 1 1 . .
    H H14A 0.0291 0.3086 0.2040 0.024 Uiso calc R 1 1 . .
    C C14 0.1496(4) -0.1059(4) 0.0891(3) 0.0161(9) Uani d . 1 1 . .
    H H14B 0.0908 -0.1585 0.0805 0.019 Uiso calc R 1 1 . .
    C C15A 0.0451(4) 0.4774(4) 0.2046(3) 0.0202(10) Uani d . 1 1 . .
    H H15A 0.0196 0.4972 0.1397 0.024 Uiso calc R 1 1 . .
    C C15 0.1151(4) 0.0079(4) 0.0915(3) 0.0165(9) Uani d . 1 1 . .
    H H15B 0.0325 0.0345 0.0820 0.020 Uiso calc R 1 1 . .
    C C16A 0.0763(4) 0.5623(4) 0.2614(3) 0.0158(9) Uani d . 1 1 . .
    H H16A 0.0719 0.6393 0.2344 0.019 Uiso calc R 1 1 . .
    C C16 0.1994(4) 0.0843(4) 0.1076(3) 0.0131(8) Uani d . 1 1 . .
    H H16B 0.1732 0.1625 0.1104 0.016 Uiso calc R 1 1 . .
    C C17A 0.1382(4) 0.2005(4) 0.4768(3) 0.0197(9) Uani d . 1 1 . .
    H H17A 0.1466 0.1240 0.5048 0.024 Uiso calc R 1 1 . .
    C C17 0.4475(4) -0.2880(4) 0.1002(3) 0.0156(9) Uani d . 1 1 . .
    H H17B 0.4782 -0.3650 0.0969 0.019 Uiso calc R 1 1 . .
    C C18A 0.1011(4) 0.2228(4) 0.3857(3) 0.0210(10) Uani d . 1 1 . .
    H H18A 0.0812 0.1615 0.3509 0.025 Uiso calc R 1 1 . .
    C C18 0.3240(4) -0.2579(4) 0.0939(3) 0.0169(9) Uani d . 1 1 . .
    H H18B 0.2706 -0.3152 0.0855 0.020 Uiso calc R 1 1 . .
    H H5V 0.996(5) 0.731(5) -0.010(3) 0.05(2) Uiso d D 1 1 . .
    H H5W 0.919(4) 0.649(3) 0.036(4) 0.028(14) Uiso d D 1 1 . .
    H H6V 0.759(5) 0.526(6) -0.012(3) 0.06(2) Uiso d D 1 1 . .
    H H6W 0.776(4) 0.477(3) 0.074(3) 0.024(14) Uiso d D 1 1 . .
    H H7V 0.038(3) 0.996(5) 0.718(4) 0.038(16) Uiso d D 1 1 . .
    H H7W 0.151(4) 0.948(4) 0.698(3) 0.030(15) Uiso d D 1 1 . .
    H H8V 0.109(6) 0.843(4) 0.832(4) 0.05(2) Uiso d D 1 1 . .
    H H8W 0.177(3) 0.753(5) 0.856(4) 0.042(17) Uiso d D 1 1 . .
loop_
    _atom_site_aniso_label
    _atom_site_aniso_U_11
    _atom_site_aniso_U_22
    _atom_site_aniso_U_33
    _atom_site_aniso_U_12
    _atom_site_aniso_U_13
    _atom_site_aniso_U_23
    O1A 0.0166(15) 0.0163(16) 0.0153(14) -0.0036(12) -0.0017(11) -0.0012(12)
    N1A 0.0088(16) 0.0150(19) 0.0144(17) -0.0021(13) -0.0003(13) 0.0013(14)
    C1A 0.013(2) 0.014(2) 0.017(2) 0.0004(16) -0.0020(16) -0.0025(17)
    Pt1 0.00974(9) 0.00862(10) 0.01139(9) -0.00119(6) -0.00273(6) -0.00017(6)
    O1 0.0094(14) 0.0170(16) 0.0171(14) -0.0038(11) 0.0001(11) -0.0043(12)
    N1 0.0152(17) 0.0113(18) 0.0082(15) -0.0010(13) -0.0008(13) 0.0017(13)
    C1 0.013(2) 0.015(2) 0.0076(18) -0.0016(16) -0.0038(15) 0.0031(16)
    Pt2 0.01050(9) 0.00972(10) 0.01119(9) -0.00181(6) -0.00188(6) -0.00010(6)
    O2A 0.0183(15) 0.0101(15) 0.0158(14) 0.0003(12) -0.0065(11) 0.0017(11)
    N2A 0.0095(16) 0.0140(19) 0.0178(18) -0.0016(13) -0.0003(13) 0.0008(14)
    C2A 0.015(2) 0.007(2) 0.0144(19) 0.0029(16) -0.0002(16) -0.0007(16)
    N2 0.0115(17) 0.0108(18) 0.0132(16) -0.0028(13) -0.0016(13) -0.0009(13)
    O2 0.0139(14) 0.0098(15) 0.0205(15) 0.0016(11) -0.0080(12) -0.0010(12)
    C2 0.013(2) 0.014(2) 0.015(2) -0.0046(16) -0.0009(16) -0.0032(17)
    C3A 0.019(2) 0.014(2) 0.013(2) -0.0034(17) -0.0032(16) -0.0013(16)
    O3A 0.0259(17) 0.0258(18) 0.0175(15) -0.0096(14) 0.0030(13) -0.0103(13)
    O3 0.0155(15) 0.0225(17) 0.0182(15) -0.0089(13) -0.0013(12) -0.0013(12)
    C3 0.0105(19) 0.009(2) 0.017(2) -0.0030(15) -0.0038(16) 0.0001(16)
    O4A 0.0216(16) 0.0119(16) 0.0257(16) 0.0004(12) -0.0080(13) -0.0019(13)
    C4A 0.014(2) 0.020(2) 0.014(2) 0.0002(17) -0.0005(16) -0.0025(17)
    O4 0.0226(16) 0.0088(16) 0.0288(17) -0.0007(12) -0.0121(13) 0.0030(12)
    C4 0.014(2) 0.017(2) 0.0122(19) -0.0004(16) -0.0015(16) 0.0007(16)
    C5A 0.018(2) 0.025(3) 0.018(2) -0.0067(18) -0.0035(17) 0.0012(18)
    C5 0.017(2) 0.029(3) 0.013(2) 0.0005(18) -0.0033(17) -0.0067(18)
    O5 0.0225(17) 0.0217(19) 0.0295(19) -0.0084(14) 0.0011(14) -0.0052(15)
    C6A 0.022(2) 0.017(2) 0.019(2) -0.0072(18) -0.0057(18) 0.0005(18)
    C6 0.020(2) 0.017(2) 0.020(2) -0.0005(17) -0.0083(18) -0.0037(18)
    O6 0.0273(18) 0.027(2) 0.0249(18) -0.0142(15) -0.0095(15) 0.0045(15)
    C7A 0.012(2) 0.022(2) 0.016(2) -0.0033(17) -0.0019(16) 0.0016(17)
    C7 0.014(2) 0.016(2) 0.014(2) -0.0013(16) -0.0036(16) 0.0006(16)
    O7 0.0158(17) 0.044(2) 0.0187(17) 0.0070(15) -0.0038(14) -0.0091(15)
    C8 0.016(2) 0.019(2) 0.014(2) 0.0022(17) -0.0025(16) 0.0017(17)
    C8A 0.017(2) 0.029(3) 0.020(2) -0.0005(19) -0.0056(18) 0.0079(19)
    O8 0.0190(18) 0.027(2) 0.0301(19) -0.0022(15) 0.0001(14) -0.0068(16)
    C9A 0.017(2) 0.017(2) 0.029(2) 0.0001(18) -0.0030(18) 0.0074(19)
    C9 0.022(2) 0.015(2) 0.0115(19) 0.0080(17) -0.0041(17) 0.0019(16)
    C10A 0.009(2) 0.018(2) 0.023(2) -0.0026(16) 0.0033(16) 0.0033(18)
    C10 0.021(2) 0.012(2) 0.0087(19) 0.0015(16) 0.0000(16) -0.0003(15)
    C11A 0.0083(18) 0.007(2) 0.021(2) 0.0011(15) 0.0011(16) -0.0002(16)
    C11 0.015(2) 0.0052(19) 0.0086(18) 0.0006(15) -0.0012(15) 0.0012(14)
    C12A 0.0066(18) 0.015(2) 0.015(2) -0.0026(15) 0.0013(15) -0.0007(16)
    C12 0.015(2) 0.014(2) 0.0080(18) 0.0002(16) -0.0008(15) -0.0003(16)
    C13A 0.010(2) 0.017(2) 0.024(2) -0.0034(16) 0.0036(17) -0.0067(18)
    C13 0.019(2) 0.017(2) 0.0111(19) -0.0051(17) -0.0016(16) -0.0018(16)
    C14A 0.015(2) 0.021(2) 0.026(2) -0.0024(17) -0.0017(18) -0.0123(19)
    C14 0.020(2) 0.017(2) 0.013(2) -0.0074(17) -0.0010(16) -0.0027(16)
    C15A 0.017(2) 0.029(3) 0.016(2) -0.0014(18) -0.0031(17) -0.0067(19)
    C15 0.010(2) 0.026(3) 0.014(2) -0.0007(17) -0.0029(16) -0.0034(17)
    C16A 0.013(2) 0.019(2) 0.016(2) -0.0009(17) -0.0011(16) -0.0015(17)
    C16 0.014(2) 0.013(2) 0.0121(19) 0.0029(16) -0.0009(15) -0.0017(16)
    C17A 0.0064(19) 0.019(2) 0.031(2) -0.0013(16) 0.0015(17) 0.0135(19)
    C17 0.026(2) 0.012(2) 0.0102(19) -0.0051(17) 0.0010(17) -0.0039(16)
    C18A 0.015(2) 0.013(2) 0.036(3) -0.0026(17) 0.0033(19) -0.0094(19)
    C18 0.024(2) 0.013(2) 0.015(2) -0.0076(17) -0.0043(17) -0.0015(17)
_geom_special_details
;
All e.s.d.'s (except the e.s.d. in the dihedral angle between two l.s. planes)
are estimated using the full covariance matrix. The cell e.s.d.'s are taken
into account individually in the estimation of e.s.d.'s in distances, angles
and torsion angles; correlations between e.s.d.'s in cell parameters are only
used when they are defined by crystal symmetry. An approximate (isotropic)
treatment of cell e.s.d.'s is used for estimating e.s.d.'s involving l.s.
planes.
;
loop_
    _geom_bond_atom_site_label_1
    _geom_bond_atom_site_label_2
    _geom_bond_site_symmetry_2
    _geom_bond_distance
    _geom_bond_publ_flag
    O1A C1A . 1.294(5) ?
    O1A Pt2 . 2.012(3) ?
    N1A C7A . 1.328(5) ?
    N1A C11A . 1.368(5) ?
    N1A Pt2 . 1.989(3) ?
    C1A O3A . 1.225(5) ?
    C1A C3A . 1.534(6) ?
    Pt1 N1 . 1.992(3) ?
    Pt1 N2 . 1.996(3) ?
    Pt1 O2 . 2.000(3) ?
    Pt1 O1 . 2.010(3) ?
    O1 C1 . 1.290(5) ?
    N1 C7 . 1.333(5) ?
    N1 C11 . 1.366(5) ?
    C1 O3 . 1.240(5) ?
    C1 C3 . 1.524(5) ?
    Pt2 N2A . 1.996(3) ?
    Pt2 O2A . 2.000(3) ?
    O2A C2A . 1.303(5) ?
    N2A C16A . 1.330(5) ?
    N2A C12A . 1.359(5) ?
    C2A O4A . 1.217(5) ?
    C2A C3A . 1.532(6) ?
    N2 C16 . 1.328(5) ?
    N2 C12 . 1.349(5) ?
    O2 C2 . 1.296(5) ?
    C2 O4 . 1.224(5) ?
    C2 C3 . 1.528(5) ?
    C3A C6A . 1.541(6) ?
    C3A C4A . 1.560(6) ?
    C3 C6 . 1.538(6) ?
    C3 C4 . 1.560(5) ?
    C4A C5A . 1.548(6) ?
    C4A H4AA . 0.9900 ?
    C4A H4AB . 0.9900 ?
    C4 C5 . 1.545(6) ?
    C4 H4A . 0.9900 ?
    C4 H4B . 0.9900 ?
    C5A C6A . 1.544(6) ?
    C5A H5AA . 0.9900 ?
    C5A H5AB . 0.9900 ?
    C5 C6 . 1.548(6) ?
    C5 H5A . 0.9900 ?
    C5 H5B . 0.9900 ?
    O5 H5V . 0.85(2) ?
    O5 H5W . 0.84(2) ?
    C6A H6AA . 0.9900 ?
    C6A H6AB . 0.9900 ?
    C6 H6A . 0.9900 ?
    C6 H6B . 0.9900 ?
    O6 H6V . 0.84(2) ?
    O6 H6W . 0.83(2) ?
    C7A C8A . 1.400(6) ?
    C7A H7AA . 0.9500 ?
    C7 C8 . 1.394(6) ?
    C7 H7A . 0.9500 ?
    O7 H7V . 0.83(2) ?
    O7 H7W . 0.83(2) ?
    C8 C9 . 1.378(6) ?
    C8 H8A . 0.9500 ?
    C8A C9A . 1.373(7) ?
    C8A H8AA . 0.9500 ?
    O8 H8V . 0.85(2) ?
    O8 H8W . 0.84(2) ?
    C9A C10A . 1.402(6) ?
    C9A H9AA . 0.9500 ?
    C9 C10 . 1.409(6) ?
    C9 H9A . 0.9500 ?
    C10A C11A . 1.410(6) ?
    C10A C17A . 1.466(6) ?
    C10 C11 . 1.393(6) ?
    C10 C17 . 1.434(6) ?
    C11A C12A . 1.422(6) ?
    C11 C12 . 1.423(5) ?
    C12A C13A . 1.400(6) ?
    C12 C13 . 1.403(6) ?
    C13A C14A . 1.404(6) ?
    C13A C18A . 1.440(6) ?
    C13 C14 . 1.415(6) ?
    C13 C18 . 1.419(6) ?
    C14A C15A . 1.367(6) ?
    C14A H14A . 0.9500 ?
    C14 C15 . 1.374(6) ?
    C14 H14B . 0.9500 ?
    C15A C16A . 1.400(6) ?
    C15A H15A . 0.9500 ?
    C15 C16 . 1.385(6) ?
    C15 H15B . 0.9500 ?
    C16A H16A . 0.9500 ?
    C16 H16B . 0.9500 ?
    C17A C18A . 1.331(6) ?
    C17A H17A . 0.9500 ?
    C17 C18 . 1.379(6) ?
    C17 H17B . 0.9500 ?
    C18A H18A . 0.9500 ?
    C18 H18B . 0.9500 ?
loop_
    _geom_angle_atom_site_label_1
    _geom_angle_atom_site_label_2
    _geom_angle_atom_site_label_3
    _geom_angle_site_symmetry_1
    _geom_angle_site_symmetry_3
    _geom_angle
    _geom_angle_publ_flag
    C1A O1A Pt2 . . 121.2(2) ?
    C7A N1A C11A . . 118.6(4) ?
    C7A N1A Pt2 . . 128.4(3) ?
    C11A N1A Pt2 . . 112.9(3) ?
    O3A C1A O1A . . 122.3(4) ?
    O3A C1A C3A . . 120.5(4) ?
    O1A C1A C3A . . 117.2(3) ?
    N1 Pt1 N2 . . 81.97(13) ?
    N1 Pt1 O2 . . 173.29(12) ?
    N2 Pt1 O2 . . 92.66(12) ?
    N1 Pt1 O1 . . 93.57(12) ?
    N2 Pt1 O1 . . 174.96(12) ?
    O2 Pt1 O1 . . 91.63(11) ?
    C1 O1 Pt1 . . 122.9(2) ?
    C7 N1 C11 . . 118.9(3) ?
    C7 N1 Pt1 . . 128.1(3) ?
    C11 N1 Pt1 . . 112.9(3) ?
    O3 C1 O1 . . 120.5(4) ?
    O3 C1 C3 . . 121.7(4) ?
    O1 C1 C3 . . 117.8(3) ?
    N1A Pt2 N2A . . 82.27(14) ?
    N1A Pt2 O2A . . 174.10(12) ?
    N2A Pt2 O2A . . 93.23(12) ?
    N1A Pt2 O1A . . 93.17(13) ?
    N2A Pt2 O1A . . 175.17(12) ?
    O2A Pt2 O1A . . 91.21(11) ?
    C2A O2A Pt2 . . 120.2(2) ?
    C16A N2A C12A . . 119.2(4) ?
    C16A N2A Pt2 . . 128.1(3) ?
    C12A N2A Pt2 . . 112.6(3) ?
    O4A C2A O2A . . 122.4(4) ?
    O4A C2A C3A . . 120.5(4) ?
    O2A C2A C3A . . 117.0(3) ?
    C16 N2 C12 . . 119.0(3) ?
    C16 N2 Pt1 . . 128.0(3) ?
    C12 N2 Pt1 . . 113.0(3) ?
    C2 O2 Pt1 . . 121.2(2) ?
    O4 C2 O2 . . 121.5(4) ?
    O4 C2 C3 . . 120.3(3) ?
    O2 C2 C3 . . 118.2(4) ?
    C2A C3A C1A . . 108.4(3) ?
    C2A C3A C6A . . 116.8(3) ?
    C1A C3A C6A . . 113.5(3) ?
    C2A C3A C4A . . 116.7(3) ?
    C1A C3A C4A . . 111.6(3) ?
    C6A C3A C4A . . 88.8(3) ?
    C1 C3 C2 . . 109.7(3) ?
    C1 C3 C6 . . 114.4(3) ?
    C2 C3 C6 . . 116.1(3) ?
    C1 C3 C4 . . 109.0(3) ?
    C2 C3 C4 . . 117.5(3) ?
    C6 C3 C4 . . 88.8(3) ?
    C5A C4A C3A . . 88.0(3) ?
    C5A C4A H4AA . . 114.0 ?
    C3A C4A H4AA . . 114.0 ?
    C5A C4A H4AB . . 114.0 ?
    C3A C4A H4AB . . 114.0 ?
    H4AA C4A H4AB . . 111.2 ?
    C5 C4 C3 . . 88.5(3) ?
    C5 C4 H4A . . 113.9 ?
    C3 C4 H4A . . 113.9 ?
    C5 C4 H4B . . 113.9 ?
    C3 C4 H4B . . 113.9 ?
    H4A C4 H4B . . 111.1 ?
    C6A C5A C4A . . 89.2(3) ?
    C6A C5A H5AA . . 113.8 ?
    C4A C5A H5AA . . 113.8 ?
    C6A C5A H5AB . . 113.8 ?
    C4A C5A H5AB . . 113.8 ?
    H5AA C5A H5AB . . 111.0 ?
    C4 C5 C6 . . 89.0(3) ?
    C4 C5 H5A . . 113.8 ?
    C6 C5 H5A . . 113.8 ?
    C4 C5 H5B . . 113.8 ?
    C6 C5 H5B . . 113.8 ?
    H5A C5 H5B . . 111.0 ?
    H5V O5 H5W . . 112(6) ?
    C3A C6A C5A . . 88.9(3) ?
    C3A C6A H6AA . . 113.8 ?
    C5A C6A H6AA . . 113.8 ?
    C3A C6A H6AB . . 113.8 ?
    C5A C6A H6AB . . 113.8 ?
    H6AA C6A H6AB . . 111.1 ?
    C3 C6 C5 . . 89.3(3) ?
    C3 C6 H6A . . 113.8 ?
    C5 C6 H6A . . 113.8 ?
    C3 C6 H6B . . 113.8 ?
    C5 C6 H6B . . 113.8 ?
    H6A C6 H6B . . 111.0 ?
    H6V O6 H6W . . 100(6) ?
    N1A C7A C8A . . 121.2(4) ?
    N1A C7A H7AA . . 119.4 ?
    C8A C7A H7AA . . 119.4 ?
    N1 C7 C8 . . 120.9(4) ?
    N1 C7 H7A . . 119.6 ?
    C8 C7 H7A . . 119.6 ?
    H7V O7 H7W . . 107(5) ?
    C9 C8 C7 . . 120.9(4) ?
    C9 C8 H8A . . 119.5 ?
    C7 C8 H8A . . 119.5 ?
    C9A C8A C7A . . 120.4(4) ?
    C9A C8A H8AA . . 119.8 ?
    C7A C8A H8AA . . 119.8 ?
    H8V O8 H8W . . 99(6) ?
    C8A C9A C10A . . 120.2(4) ?
    C8A C9A H9AA . . 119.9 ?
    C10A C9A H9AA . . 119.9 ?
    C8 C9 C10 . . 118.9(4) ?
    C8 C9 H9A . . 120.6 ?
    C10 C9 H9A . . 120.6 ?
    C9A C10A C11A . . 115.9(4) ?
    C9A C10A C17A . . 126.4(4) ?
    C11A C10A C17A . . 117.6(4) ?
    C11 C10 C9 . . 117.1(4) ?
    C11 C10 C17 . . 119.1(4) ?
    C9 C10 C17 . . 123.8(4) ?
    N1A C11A C10A . . 123.7(4) ?
    N1A C11A C12A . . 115.8(4) ?
    C10A C11A C12A . . 120.6(4) ?
    N1 C11 C10 . . 123.2(4) ?
    N1 C11 C12 . . 115.6(3) ?
    C10 C11 C12 . . 121.1(4) ?
    N2A C12A C13A . . 123.0(4) ?
    N2A C12A C11A . . 116.4(3) ?
    C13A C12A C11A . . 120.5(4) ?
    N2 C12 C13 . . 123.7(4) ?
    N2 C12 C11 . . 116.5(3) ?
    C13 C12 C11 . . 119.7(4) ?
    C12A C13A C14A . . 116.7(4) ?
    C12A C13A C18A . . 118.1(4) ?
    C14A C13A C18A . . 125.2(4) ?
    C12 C13 C14 . . 116.0(4) ?
    C12 C13 C18 . . 118.5(4) ?
    C14 C13 C18 . . 125.5(4) ?
    C15A C14A C13A . . 119.9(4) ?
    C15A C14A H14A . . 120.1 ?
    C13A C14A H14A . . 120.1 ?
    C15 C14 C13 . . 119.3(4) ?
    C15 C14 H14B . . 120.4 ?
    C13 C14 H14B . . 120.4 ?
    C14A C15A C16A . . 120.2(4) ?
    C14A C15A H15A . . 119.9 ?
    C16A C15A H15A . . 119.9 ?
    C14 C15 C16 . . 120.6(4) ?
    C14 C15 H15B . . 119.7 ?
    C16 C15 H15B . . 119.7 ?
    N2A C16A C15A . . 121.0(4) ?
    N2A C16A H16A . . 119.5 ?
    C15A C16A H16A . . 119.5 ?
    N2 C16 C15 . . 121.3(4) ?
    N2 C16 H16B . . 119.3 ?
    C15 C16 H16B . . 119.3 ?
    C18A C17A C10A . . 120.7(4) ?
    C18A C17A H17A . . 119.7 ?
    C10A C17A H17A . . 119.7 ?
    C18 C17 C10 . . 119.2(4) ?
    C18 C17 H17B . . 120.4 ?
    C10 C17 H17B . . 120.4 ?
    C17A C18A C13A . . 122.4(4) ?
    C17A C18A H18A . . 118.8 ?
    C13A C18A H18A . . 118.8 ?
    C17 C18 C13 . . 122.3(4) ?
    C17 C18 H18B . . 118.8 ?
    C13 C18 H18B . . 118.8 ?
loop_
    _geom_hbond_atom_site_label_D
    _geom_hbond_atom_site_label_H
    _geom_hbond_atom_site_label_A
    _geom_hbond_site_symmetry_A
    _geom_hbond_distance_DH
    _geom_hbond_distance_HA
    _geom_hbond_distance_DA
    _geom_hbond_angle_DHA
    O5 H5W O6 . 0.84 1.97 2.802(5) 170
    O6 H6W O3 . 0.83 2.03 2.842(4) 165
    O7 H7W O3A . 0.83 1.93 2.753(4) 169
    O8 H8V O7 . 0.85 1.95 2.806(5) 175
    O5 H5V O8 1_654 0.85 1.98 2.821(5) 169
    O6 H6V O4 2_665 0.84 2.00 2.839(4) 173
    O7 H7V O4A 2_576 0.83 2.00 2.828(4) 176
    O8 H8W O1 2_666 0.84 2.43 3.125(4) 142
    O8 H8W O3 2_666 0.84 2.17 2.971(4) 160
    C7A H7AA O3 2_666 0.95 2.55 3.376(5) 146
    C7 H7A O7 2_666 0.95 2.49 3.145(5) 126
    C8 H8A O5 1_545 0.95 2.59 3.259(6) 128
    C9 H9A O6 1_545 0.95 2.51 3.436(6) 165
    C14A H14A O8 2_566 0.95 2.35 3.230(6) 154
    C14 H14B O5 1_445 0.95 2.36 3.309(6) 174
    C18A H18A O4A 1_545 0.95 2.38 3.196(5) 144
    C18 H18B O4 1_545 0.95 2.55 3.151(5) 121
data_global
_journal_date_recd_electronic     2013-05-13
_journal_date_accepted     2013-05-15
_journal_name_full     'Acta Crystallographica, Section E'
_journal_year     2013
_journal_volume     69
_journal_issue      6
_journal_page_first     m334
_journal_page_last     m334
_journal_paper_category     QM
_journal_paper_doi     10.1107/S1600536813013378
_journal_coeditor_code     NG5330
_publ_contact_author_name     'Zden\<ek Tr\'avn\'i\<cek'
_publ_contact_author_address
;
Department of Inorganic Chemistry, Faculty of Science, Palack\'y University,
17. listopadu 12, CZ-771 46 Olomouc, Czech Republic
;
_publ_contact_author_email     zdenek.travnicek@upol.cz
_publ_contact_author_fax     '+420-585-634-954'
_publ_contact_author_phone     '+420-585-634-352'
_publ_section_title
;\
(Cyclobutane-1,1-dicarboxylato-\k^2^<i>O</i>,<i>O</i>')(1,10-phenanthroline-\
\k^2^<i>N</i>,<i>N</i>')platinum(II) dihydrate
;
loop_
    _publ_author_name
    _publ_author_footnote
    _publ_author_address
    '\<Starha, Pavel' .
;
Department of Inorganic Chemistry, Faculty of Science, Palack\'y University,
17. listopadu 12, CZ-771 46 Olomouc, Czech Republic
;
    'Tr\'avn\'i\<cek, Zden\<ek' .
;
Department of Inorganic Chemistry, Faculty of Science, Palack\'y University,
17. listopadu 12, CZ-771 46 Olomouc, Czech Republic
;
