# Supplementary material for: (Cyclo­butane-1,1-di­carboxyl­ato-κ2 O,O′)(1,10-phenanthroline-κ2 N,N′)platinum(II) dihydrate
Source: Acta Crystallogr Sect E Struct Rep Online. 2013 May 18;69(Pt 6):m334. doi: 10.1107/S1600536813013378 (PMC3684894; doi:10.1107/S1600536813013378)
Supplement: Supplementary file 2 [file e-69-0m334-Isup2.hkl]

# 
# h,k,l, Fc-squared, Fo-squared, sigma(Fo-squared) and status flag 
# 
data_I
_shelx_title ' ld_09_02_slow in P-1' 
_shelx_refln_list_code          4 
_shelx_F_calc_maximum      361.07 
_exptl_crystal_F_000      1064.00 
_reflns_d_resolution_high  0.8409 
 
loop_ 
 _symmetry_equiv_pos_as_xyz 
 'x, y, z' 
 '-x, -y, -z' 
 
_cell_length_a    10.9344 
_cell_length_b    11.8321 
_cell_length_c    13.5104 
_cell_angle_alpha  84.716 
_cell_angle_beta   84.392 
_cell_angle_gamma  85.624 
 
_shelx_F_squared_multiplier     1.000 
 
loop_ 
 _refln_index_h 
 _refln_index_k 
 _refln_index_l 
 _refln_F_squared_calc 
 _refln_F_squared_meas 
 _refln_F_squared_sigma 
 _refln_observed_status 
   2   0   0      917.12      910.76     21.65 o 
   3   0   0    85831.22    91211.09    600.21 o 
   4   0   0    10117.84    10632.88    166.68 o 
   5   0   0     1832.74     2181.56     20.27 o 
   6   0   0    11097.76    11484.39    102.01 o 
   7   0   0    14072.06    14180.42     39.78 o 
   8   0   0     4207.82     4172.97     54.98 o 
   9   0   0      360.19      384.59     23.86 o 
  10   0   0    19880.62    19446.62    245.45 o 
  11   0   0     3735.52     3744.58     54.27 o 
  12   0   0      944.79      949.05     65.68 o 
 -12   1   0       96.31      151.76     34.92 o 
 -11   1   0    10928.16    10904.24    349.95 o 
 -10   1   0        3.36       39.00     28.68 o 
  -9   1   0    10976.62    10795.04     44.21 o 
  -8   1   0    25198.34    25430.11    131.89 o 
  -7   1   0     5888.04     6360.36     24.64 o 
  -6   1   0    12256.57    12463.67     82.29 o 
  -5   1   0    15898.63    15642.80    108.71 o 
  -4   1   0     2443.19     2310.33     40.12 o 
  -3   1   0    11901.07    12760.88    102.29 o 
  -2   1   0     3272.82     3408.33     29.99 o 
   2   1   0    46868.02    49461.77    102.62 o 
   3   1   0      787.34      927.94      6.51 o 
   4   1   0     6769.77     6936.08     52.59 o 
   5   1   0    63511.29    67550.38    365.05 o 
   6   1   0     2482.39     2452.24     44.62 o 
   7   1   0     4095.14     4052.42     36.71 o 
   8   1   0    19503.53    19269.83    127.54 o 
   9   1   0     6315.42     6424.12     91.33 o 
  10   1   0      312.72      273.08     29.59 o 
  11   1   0      498.34      470.04     50.64 o 
  12   1   0    16364.00    15542.91    220.19 o 
 -12   2   0      487.26      467.07     63.32 o 
 -11   2   0     8370.78     8531.21    648.66 o 
 -10   2   0       44.33       51.53     28.00 o 
  -9   2   0     3664.29     3573.06    122.77 o 
  -8   2   0     1395.09     1392.59     15.90 o 
  -7   2   0    11401.02    11152.40     32.79 o 
  -6   2   0    19106.60    18687.70     80.63 o 
  -5   2   0     1183.71     1385.05     28.48 o 
  -4   2   0    29075.11    30373.60     71.22 o 
  -3   2   0    19312.86    20012.04    115.54 o 
  -2   2   0      352.89      424.98     13.96 o 
  -1   2   0    12114.49    12879.86     97.73 o 
   0   2   0     3579.85     3467.76     76.70 o 
   1   2   0      988.49     1043.87     10.91 o 
   2   2   0     3287.35     3475.05     58.75 o 
   3   2   0     4143.83     4251.85     24.95 o 
   4   2   0    41056.58    42988.50    121.17 o 
   5   2   0      331.14      358.83      8.42 o 
   6   2   0    22394.42    22493.77    122.48 o 
   7   2   0    34939.14    35451.43    165.28 o 
   8   2   0       85.68      126.50     15.45 o 
   9   2   0     2552.70     2507.61     52.14 o 
  10   2   0     4144.18     4071.22    122.41 o 
  11   2   0     3719.06     3664.88    132.53 o 
  12   2   0      550.51      486.17    106.68 o 
 -12   3   0    12401.97    12456.60    107.31 o 
 -11   3   0     1267.05     1247.86    141.05 o 
 -10   3   0      249.35      220.10     29.46 o 
  -9   3   0    17122.18    17517.82   1691.33 o 
  -8   3   0      390.04      395.02     15.65 o 
  -7   3   0      938.14      965.77     41.25 o 
  -6   3   0    10476.93    10362.03     39.89 o 
  -5   3   0    16646.19    16875.01     39.25 o 
  -4   3   0    34599.31    36062.72    352.80 o 
  -3   3   0     1075.51     1184.44     12.21 o 
  -2   3   0    35908.34    37046.70     80.64 o 
  -1   3   0    19451.46    20037.12     52.31 o 
   0   3   0       29.13      182.78     19.34 o 
   1   3   0    38532.48    39599.30    178.52 o 
   2   3   0      144.05      236.46     11.10 o 
   3   3   0      693.91      752.08     12.08 o 
   4   3   0    12940.44    12839.42     99.50 o 
   5   3   0     3654.94     3662.35     54.46 o 
   6   3   0    12708.65    12336.20     30.75 o 
   7   3   0      567.69      558.18     11.48 o 
   8   3   0    13786.00    13505.96     59.75 o 
   9   3   0     8936.88     8713.67     52.99 o 
  10   3   0      566.52      497.00     89.48 o 
  11   3   0    17541.24    18106.98    219.17 o 
  12   3   0     6270.44     5923.04    155.42 o 
 -12   4   0      345.85      362.72     44.97 o 
 -11   4   0      530.12      529.45     42.29 o 
 -10   4   0    25160.56    24693.58    133.12 o 
  -9   4   0      342.26      360.70     28.33 o 
  -8   4   0     1448.62     1431.88     32.04 o 
  -7   4   0    36408.36    36179.41    316.03 o 
  -6   4   0      337.70      418.06     12.59 o 
  -5   4   0      202.60      228.35     15.10 o 
  -4   4   0     7534.32     7048.09    104.90 o 
  -3   4   0    13977.18    13818.89    276.88 o 
  -2   4   0     1963.61     1939.69     26.17 o 
  -1   4   0       19.80       64.82     14.75 o 
   0   4   0    26619.95    27993.85     92.34 o 
   1   4   0    16994.35    17767.56    381.26 o 
   2   4   0     1003.54     1008.33     12.01 o 
   3   4   0    53681.71    55572.53    210.19 o 
   4   4   0    27044.73    29391.70    146.74 o 
   5   4   0      151.28      261.70     11.45 o 
   6   4   0    21491.59    21692.56     57.97 o 
   7   4   0     2807.07     2705.96     39.05 o 
   8   4   0     2084.08     2035.75     26.78 o 
   9   4   0    11774.94    11267.92    208.80 o 
  10   4   0    13021.46    13940.00    184.83 o 
  11   4   0     6487.09     6511.28    145.40 o 
  12   4   0      148.95      123.10     93.75 o 
 -11   5   0     7527.56     7243.77     85.45 o 
 -10   5   0       20.25       69.81     33.12 o 
  -9   5   0       73.78      140.99     30.00 o 
  -8   5   0    35255.93    32545.94    131.76 o 
  -7   5   0      348.11      350.64     15.01 o 
  -6   5   0     2952.59     2947.75     26.65 o 
  -5   5   0    52653.52    52529.66    290.27 o 
  -4   5   0     1815.81     1970.70     45.77 o 
  -3   5   0    17044.72    17437.98     96.83 o 
  -2   5   0    24073.12    24101.21    184.76 o 
  -1   5   0    11098.71    11420.25     54.66 o 
   0   5   0       16.57      135.49     21.78 o 
   1   5   0     1255.66     1288.14     31.19 o 
   2   5   0    20139.10    19515.21    463.91 o 
   3   5   0     9869.16    10011.02     72.76 o 
   4   5   0    12406.79    13125.85    149.53 o 
   5   5   0    29844.45    28388.08     89.87 o 
   6   5   0     3076.08     2989.25     22.46 o 
   7   5   0      553.89      561.68     23.13 o 
   8   5   0    13438.10    12571.94     62.54 o 
   9   5   0       26.17       66.73     19.08 o 
  10   5   0       16.31        6.00     77.50 o 
  11   5   0     2175.62     2330.60    106.64 o 
  12   5   0     6138.08     6270.78    152.20 o 
 -11   6   0     7775.73     7478.75     88.43 o 
 -10   6   0     5623.96     5544.39     74.38 o 
  -9   6   0     1497.04     1530.43     47.03 o 
  -8   6   0     4451.75     4292.79    144.15 o 
  -7   6   0       36.56       54.49     29.44 o 
  -6   6   0     9595.42     9568.77     53.18 o 
  -5   6   0      596.11      736.37     19.21 o 
  -4   6   0    12177.01    11751.96    145.15 o 
  -3   6   0    40633.96    40077.64    117.98 o 
  -2   6   0      100.99      196.40     17.40 o 
  -1   6   0    19452.65    20842.11     93.68 o 
   0   6   0    26594.55    29490.48    287.50 o 
   1   6   0     7048.96     7090.96     33.18 o 
   2   6   0     8226.20     7877.82    156.68 o 
   3   6   0      527.12      553.62     12.71 o 
   4   6   0    16477.53    16110.90    330.99 o 
   5   6   0      860.39      905.83     17.34 o 
   6   6   0     2130.32     2182.29     28.43 o 
   7   6   0    29540.41    29378.28    437.27 o 
   8   6   0      372.42      343.10     17.05 o 
   9   6   0     4745.62     4771.38    110.71 o 
  10   6   0    14007.79    13871.34    171.90 o 
  11   6   0       21.99       44.69     83.67 o 
  12   6   0      614.53      639.99     93.38 o 
 -10   7   0      366.13      401.68     42.92 o 
  -9   7   0    12363.67    12346.08    107.92 o 
  -8   7   0     4624.79     4383.91     69.03 o 
  -7   7   0     1440.11     1347.11     41.76 o 
  -6   7   0    12840.54    12065.46    185.37 o 
  -5   7   0      241.57      328.37     37.85 o 
  -4   7   0    12266.20    11828.94    322.57 o 
  -3   7   0      977.06      859.51     21.89 o 
  -2   7   0     9428.55     9455.70     78.17 o 
  -1   7   0    15711.92    17348.58    128.27 o 
   0   7   0       80.71      154.26     14.00 o 
   1   7   0    35780.41    38723.02    108.11 o 
   2   7   0    20943.22    19861.78     76.42 o 
   3   7   0     1784.93     1695.21     29.41 o 
   4   7   0    17774.45    17408.36    368.55 o 
   5   7   0     2246.82     2232.45     53.01 o 
   6   7   0     7367.24     7326.68    133.29 o 
   7   7   0     4401.60     4662.64     80.19 o 
   8   7   0     3304.02     3206.59     44.67 o 
   9   7   0    18640.38    18306.04    178.21 o 
  10   7   0      556.85      460.89     76.51 o 
  11   7   0     8632.10     8802.15    151.62 o 
 -10   8   0     7477.89     7596.88     97.72 o 
  -9   8   0     2089.10     2131.68     61.67 o 
  -8   8   0       41.27       43.22     38.85 o 
  -7   8   0    19400.04    19293.53    136.22 o 
  -6   8   0     2705.04     2542.19     47.28 o 
  -5   8   0       29.27       29.34     23.56 o 
  -4   8   0    17809.02    17444.11    302.08 o 
  -3   8   0        6.53       45.86     19.87 o 
  -2   8   0      351.36      383.84     24.23 o 
  -1   8   0     4358.13     5033.87     58.11 o 
   0   8   0    22728.63    25024.80    468.54 o 
   1   8   0    13143.64    13538.78    190.42 o 
   2   8   0      359.56      414.75     17.80 o 
   3   8   0    40290.32    39787.06    310.57 o 
   4   8   0    15891.73    15797.19    101.91 o 
   5   8   0       51.52       90.45     14.35 o 
   6   8   0    26000.99    25294.13    112.22 o 
   7   8   0      818.84      881.40     38.76 o 
   8   8   0     3834.43     3841.05     92.41 o 
   9   8   0     7516.45     7752.07    125.89 o 
  10   8   0     1032.65     1101.52     85.37 o 
  11   8   0     6149.28     5980.89    131.46 o 
  -9   9   0     1248.30     1343.20     62.78 o 
  -8   9   0     7190.77     7694.48    104.12 o 
  -7   9   0     1391.47     1277.17     56.31 o 
  -6   9   0     1565.35     1503.35     57.34 o 
  -5   9   0    23966.71    22960.92    162.31 o 
  -4   9   0     2993.91     2879.84     72.86 o 
  -3   9   0      954.69     1121.28    199.12 o 
  -2   9   0    24965.63    25411.04   2252.66 o 
  -1   9   0       14.74       40.87     26.60 o 
   0   9   0      259.69      342.73     31.09 o 
   1   9   0    15649.80    16303.73    228.16 o 
   2   9   0    17289.74    17681.10    139.16 o 
   3   9   0     2644.10     2634.09     32.93 o 
   4   9   0     1907.30     1796.99     35.35 o 
   5   9   0    38075.45    36332.63    321.08 o 
   6   9   0      820.16      817.91     40.91 o 
   7   9   0      206.92      215.96     39.81 o 
   8   9   0    32089.36    31419.63    210.47 o 
   9   9   0      861.61      757.82     72.68 o 
  10   9   0      379.67      273.10     75.31 o 
  -8  10   0     2960.44     2867.27     82.34 o 
  -7  10   0     2075.92     1831.84     70.78 o 
  -6  10   0     5813.09     5524.34     95.99 o 
  -5  10   0      233.78      187.68     52.30 o 
  -4  10   0       88.25       79.60     53.43 o 
  -3  10   0    11295.19    10438.81    127.99 o 
  -2  10   0       67.02       98.24     30.45 o 
  -1  10   0     2355.77     2659.35     94.53 o 
   0  10   0    18877.30    21077.34    589.86 o 
   1  10   0      392.07      460.78     27.90 o 
   2  10   0     2180.01     2294.33     53.42 o 
   3  10   0     8540.63     9028.05    693.85 o 
   4  10   0     2206.78     2092.81    146.74 o 
   5  10   0      318.49      312.66     33.33 o 
   6  10   0      136.54      120.22     30.53 o 
   7  10   0    12089.61    11785.23     82.12 o 
   8  10   0     1231.39     1250.51     93.32 o 
   9  10   0      787.89      667.91     44.13 o 
  -7  11   0      126.63       82.44     56.87 o 
  -6  11   0    12665.35    11865.55    142.58 o 
  -5  11   0     2034.09     1719.36     75.98 o 
  -4  11   0      881.81      827.04     68.27 o 
  -3  11   0     5471.54     5126.31    101.57 o 
  -2  11   0      870.59     1014.56     39.43 o 
  -1  11   0    15945.56    17492.24   1054.37 o 
   0  11   0       11.26       89.32     28.29 o 
   1  11   0     4372.05     4372.91     84.77 o 
   3  11   0       37.54      108.78     63.70 o 
   4  11   0     5050.04     5263.21    404.20 o 
   5  11   0     8853.94     8837.77    490.69 o 
   6  11   0      264.88      226.97     33.37 o 
   7  11   0      264.63      258.15     54.45 o 
   8  11   0      533.63      479.24     44.20 o 
  -5  12   0       15.15        0.00     65.43 o 
  -4  12   0    16538.85    15175.23    165.61 o 
  -3  12   0     2929.08     3055.88     90.65 o 
  -2  12   0      635.52      708.29     67.67 o 
  -1  12   0     8942.47     9808.98    542.25 o 
   0  12   0     2580.76     2890.89     83.51 o 
   1  12   0     7098.49     7359.11    107.93 o 
   2  12   0     1342.59     1388.92    285.82 o 
   3  12   0     5895.43     7071.19    114.51 o 
   4  12   0     9538.34    10960.30    133.63 o 
   5  12   0      216.62      247.87     73.65 o 
   6  12   0    13272.69    13350.57    727.96 o 
   7  12   0     9148.18     8847.18     86.21 o 
  -4  13   0     2589.57     2618.28     93.58 o 
  -3  13   0       51.97      194.15     65.49 o 
  -2  13   0    20286.34    23329.02    199.54 o 
  -1  13   0     3148.14     3735.37     96.92 o 
   0  13   0      615.45      842.75     70.45 o 
   1  13   0    13940.75    15584.38    315.96 o 
   2  13   0       47.88       89.84     72.59 o 
   3  13   0      889.90     1043.36    361.86 o 
   4  13   0     2906.77     3372.32     98.44 o 
   5  13   0     6002.46     6619.15    122.70 o 
   1  14   0      516.51      735.03     52.80 o 
  -5 -13   1     3012.97     3451.34    105.03 o 
  -4 -13   1    15404.69    18101.71    173.52 o 
  -3 -13   1        1.49       29.67     45.24 o 
  -2 -13   1     1141.86     1208.57    304.47 o 
  -1 -13   1     5901.62     6435.85    454.18 o 
   0 -13   1     8199.74     9695.13    173.85 o 
   1 -13   1      275.15      428.75     63.84 o 
   2 -13   1      276.37      416.62     69.05 o 
   3 -13   1    14386.86    15508.05    169.29 o 
  -7 -12   1      112.85        0.00     63.90 o 
  -6 -12   1      490.05      495.58     65.17 o 
  -5 -12   1    13267.89    14398.05    157.77 o 
  -4 -12   1        4.65       42.33     70.61 o 
  -3 -12   1     1314.44     1582.89     78.51 o 
  -2 -12   1    17023.26    17165.83   2560.79 o 
  -1 -12   1        0.36      120.45     41.93 o 
   0 -12   1     5040.82     5629.47     88.09 o 
   1 -12   1    11991.92    13821.36    151.93 o 
   2 -12   1     1496.87     1754.96     81.70 o 
   3 -12   1      415.02      510.57     69.29 o 
   4 -12   1     1354.77     1249.56     77.33 o 
   5 -12   1     9539.54     8307.39    133.00 o 
  -8 -11   1     9102.23     8609.73    310.04 o 
  -7 -11   1     3235.62     3049.11     62.64 o 
  -6 -11   1      698.53      723.65     45.28 o 
  -5 -11   1     5292.01     5296.95     81.31 o 
  -4 -11   1     1641.69     1647.31     88.63 o 
  -3 -11   1    10573.04    11153.75    679.12 o 
  -2 -11   1     1257.15     1539.65     77.55 o 
  -1 -11   1     4746.87     4996.31    530.99 o 
   0 -11   1    15778.88    17306.03    154.33 o 
   1 -11   1       82.27      113.68     59.52 o 
   2 -11   1     8822.89     9560.20    129.06 o 
   3 -11   1    10904.38    10741.89    137.84 o 
   4 -11   1     2045.21     1722.38     76.85 o 
   5 -11   1     1203.31     1122.13     71.19 o 
   6 -11   1      358.68      327.83     64.26 o 
   7 -11   1     7372.77     6812.73    118.41 o 
  -9 -10   1     7717.15     7143.43     96.00 o 
  -8 -10   1     8517.30     7774.45     64.34 o 
  -7 -10   1      790.74      622.07     34.81 o 
  -6 -10   1    16798.31    16029.22     99.90 o 
  -5 -10   1     3543.90     3399.21     56.01 o 
  -4 -10   1      904.64      836.52     59.95 o 
  -3 -10   1    14410.37    14911.43     86.85 o 
  -2 -10   1      107.33      321.97    181.01 o 
  -1 -10   1     5697.78     5792.28    213.50 o 
   0 -10   1      614.09      734.55     31.43 o 
   1 -10   1    13382.73    14828.19    146.72 o 
   2 -10   1    10424.90    10718.31    132.38 o 
   3 -10   1      132.50      155.85     56.22 o 
   4 -10   1    13405.64    11436.78    134.80 o 
   5 -10   1    10754.56     9570.02    125.05 o 
   6 -10   1      768.45      638.48     58.95 o 
   7 -10   1     9229.34     9005.05    121.31 o 
   8 -10   1      742.62      761.43     65.62 o 
 -10  -9   1     1448.06     1480.80     51.26 o 
  -9  -9   1     1137.28     1061.31     45.73 o 
  -8  -9   1     2360.46     2406.32     60.43 o 
  -7  -9   1    18674.79    17600.91    106.87 o 
  -6  -9   1     5163.54     4804.33     50.47 o 
  -5  -9   1      228.37      223.08     29.44 o 
  -4  -9   1    38847.17    37789.50   1489.71 o 
  -3  -9   1     9305.14     9450.83     70.10 o 
  -2  -9   1     4203.52     4410.25     38.36 o 
  -1  -9   1    33235.30    35835.56    149.05 o 
   0  -9   1       32.01       38.76     25.12 o 
   1  -9   1     1553.27     1761.82     41.59 o 
   2  -9   1     5360.87     4847.78     95.88 o 
   3  -9   1     7801.55     6306.49    101.40 o 
   4  -9   1     4923.62     4704.04     87.40 o 
   5  -9   1       51.72       41.12     48.02 o 
   6  -9   1    20167.65    19561.32    152.71 o 
   7  -9   1     5545.85     5286.15     89.09 o 
   8  -9   1      136.14      122.57     52.32 o 
   9  -9   1    12503.03    12639.30    131.48 o 
 -10  -8   1     7055.38     6632.61    125.89 o 
  -9  -8   1    17937.76    17661.04    173.79 o 
  -8  -8   1     3290.06     3141.86    125.64 o 
  -7  -8   1     4800.77     4693.11    135.96 o 
  -6  -8   1     3958.66     3766.65     65.43 o 
  -5  -8   1    16242.76    15857.07    115.54 o 
  -4  -8   1      546.04      540.22     14.67 o 
  -3  -8   1      921.22     1000.92     18.00 o 
  -2  -8   1    38828.32    40562.92    573.46 o 
  -1  -8   1     3019.62     3426.23     42.68 o 
   0  -8   1     2135.00     2391.18     60.18 o 
   1  -8   1    29533.77    32509.30    166.27 o 
   2  -8   1        0.05        3.93     24.22 o 
   3  -8   1      627.27      650.30     36.26 o 
   4  -8   1     8565.40     7751.63     78.27 o 
   5  -8   1     4416.71     4209.83    101.64 o 
   6  -8   1     1021.91     1079.36     47.69 o 
   7  -8   1      267.40      211.99     44.60 o 
   8  -8   1    14332.75    14700.27    126.36 o 
   9  -8   1     3213.44     3173.01     70.51 o 
  10  -8   1      245.71      264.26     48.17 o 
 -11  -7   1     2238.09     2263.14    101.51 o 
 -10  -7   1    17438.70    17692.77    188.54 o 
  -9  -7   1        0.35        1.81     65.63 o 
  -8  -7   1    10422.70    10199.40     68.11 o 
  -7  -7   1    15478.41    15281.56    180.21 o 
  -6  -7   1       92.91       96.91     12.20 o 
  -5  -7   1     9606.07     9295.38    149.89 o 
  -4  -7   1     6749.66     6649.68     91.02 o 
  -3  -7   1    12641.65    12499.53     47.81 o 
  -2  -7   1     1151.73     1174.86     17.88 o 
  -1  -7   1      970.58     1114.26     27.86 o 
   0  -7   1    30266.56    33850.98    105.54 o 
   1  -7   1       94.29      137.79     17.57 o 
   2  -7   1    13404.10    12891.42    318.40 o 
   3  -7   1    26238.72    24058.15    200.98 o 
   4  -7   1      558.35      645.78     39.44 o 
   5  -7   1     8504.46     7626.56    249.78 o 
   6  -7   1     8975.70     9020.08    180.74 o 
   7  -7   1     5690.53     5306.75    107.07 o 
   8  -7   1      159.10      160.91     38.71 o 
   9  -7   1       45.37      108.10     38.45 o 
  10  -7   1    10167.77     9866.06    102.19 o 
 -11  -6   1     2337.42     2492.05    108.13 o 
 -10  -6   1     5485.32     5504.85    123.08 o 
  -9  -6   1     2870.87     3012.79     97.40 o 
  -8  -6   1    10080.50     9177.98     64.61 o 
  -7  -6   1        3.98       32.92     19.64 o 
  -6  -6   1    22002.41    21532.53    338.43 o 
  -5  -6   1    15943.74    15817.47    354.34 o 
  -4  -6   1     1954.93     2134.34     55.01 o 
  -3  -6   1    15834.05    14716.83    106.16 o 
  -2  -6   1     4493.45     4265.59     45.11 o 
  -1  -6   1     1058.76     1072.08     25.92 o 
   0  -6   1     5368.62     5728.19     53.12 o 
   1  -6   1      181.43      251.40     17.56 o 
   2  -6   1    20067.82    18568.33     86.84 o 
   3  -6   1      323.60      277.67     15.87 o 
   4  -6   1     9123.36     9249.00    340.62 o 
   5  -6   1    35067.91    33997.39    595.91 o 
   6  -6   1      395.92      408.12     24.46 o 
   7  -6   1     9688.45     8997.50    116.42 o 
   8  -6   1     7595.53     7059.65     65.20 o 
   9  -6   1      381.20      463.32     37.28 o 
  10  -6   1     5886.90     5992.99     78.46 o 
  11  -6   1      304.05      268.52     43.62 o 
 -12  -5   1      535.60      413.72     99.57 o 
 -11  -5   1    12126.66    12366.40    178.89 o 
 -10  -5   1      218.79      217.28     78.21 o 
  -9  -5   1       54.82       14.10     70.50 o 
  -8  -5   1    13107.80    12357.53    116.27 o 
  -7  -5   1     2463.03     2277.37     59.04 o 
  -6  -5   1     4341.91     4207.80     40.55 o 
  -5  -5   1      439.49      404.35     24.16 o 
  -4  -5   1    26372.46    25712.28    465.24 o 
  -3  -5   1     9879.91     9952.82    202.42 o 
  -2  -5   1      572.96      621.79     19.98 o 
  -1  -5   1    30629.10    31257.11    425.48 o 
   0  -5   1    13069.35    14402.59    130.90 o 
   1  -5   1        4.61       98.67     15.57 o 
   2  -5   1    41248.84    42344.04    112.08 o 
   3  -5   1      577.34      598.40     14.48 o 
   4  -5   1    16933.86    17021.41     90.92 o 
   5  -5   1     2196.52     2178.23     26.33 o 
   6  -5   1    10375.75    10015.62     68.65 o 
   7  -5   1     6840.38     6794.12     43.48 o 
   8  -5   1     1422.33     1342.88     23.72 o 
   9  -5   1    18711.01    18317.42    113.95 o 
  10  -5   1    13295.26    12444.66     99.96 o 
  11  -5   1      366.07      338.54     40.62 o 
 -12  -4   1    17499.12    18053.33    228.86 o 
 -11  -4   1     1581.49     1527.60    102.06 o 
 -10  -4   1     2921.75     2849.10    106.26 o 
  -9  -4   1    24863.27    25231.29    216.70 o 
  -8  -4   1       15.26       32.44     11.90 o 
  -7  -4   1     3152.81     3098.77     63.70 o 
  -6  -4   1    14475.43    14014.10     91.70 o 
  -5  -4   1     1976.67     1849.93     22.82 o 
  -4  -4   1      197.67      285.14     13.25 o 
  -3  -4   1     1835.33     1720.43     25.56 o 
  -2  -4   1    51668.48    52347.53    740.38 o 
  -1  -4   1     3097.77     3255.01     30.44 o 
   0  -4   1       33.82       71.74     12.75 o 
   1  -4   1    57675.10    56855.26    145.65 o 
   2  -4   1      856.10      820.34     21.46 o 
   3  -4   1     7771.22     7547.95     70.25 o 
   4  -4   1    36581.33    36785.16    202.05 o 
   5  -4   1      943.48     1061.33     34.46 o 
   6  -4   1      493.14      460.42     13.98 o 
   7  -4   1     7625.85     7376.45     33.53 o 
   8  -4   1     7646.49     7407.10     74.48 o 
   9  -4   1     3446.22     3330.41     59.93 o 
  10  -4   1      306.47      277.12     34.35 o 
  11  -4   1    12239.30    11992.52    101.69 o 
  12  -4   1     5643.60     5603.03     79.21 o 
 -12  -3   1     2852.08     2707.00    127.38 o 
 -11  -3   1      182.42      205.95     88.33 o 
 -10  -3   1    11921.14    12417.71    175.58 o 
  -9  -3   1      993.01      814.36     81.96 o 
  -8  -3   1     2816.80     2806.15     34.07 o 
  -7  -3   1    29248.45    29855.06    120.38 o 
  -6  -3   1     1688.15     1769.81     25.08 o 
  -5  -3   1    19376.69    19892.54     77.03 o 
  -4  -3   1    35979.95    36852.65    345.59 o 
  -3  -3   1     8249.54     8573.71     64.69 o 
  -2  -3   1     4780.41     5026.42     34.34 o 
  -1  -3   1    18346.26    18854.96     94.64 o 
   0  -3   1    19599.04    19976.69     69.29 o 
   1  -3   1     1820.29     1968.21     49.32 o 
   2  -3   1      578.01      537.14     15.45 o 
   3  -3   1    70663.43    72462.72    248.22 o 
   4  -3   1      376.27      375.53     14.18 o 
   5  -3   1     3429.26     3544.48     31.85 o 
   6  -3   1    40800.15    40749.07    180.93 o 
   7  -3   1        2.51       55.95     14.66 o 
   8  -3   1      721.53      737.14     20.83 o 
   9  -3   1     5313.67     5049.20    131.61 o 
  10  -3   1     6096.87     6171.18    692.16 o 
  11  -3   1      677.08      646.78     35.90 o 
  12  -3   1      312.56      278.92     39.91 o 
 -12  -2   1     5617.87     5191.40    153.55 o 
 -11  -2   1      193.69      186.56     92.71 o 
 -10  -2   1     5711.45     5460.59    129.52 o 
  -9  -2   1     1718.93     1598.53     88.55 o 
  -8  -2   1     7623.28     7550.53     46.76 o 
  -7  -2   1     1304.73     1223.26     25.66 o 
  -6  -2   1    11145.25    11451.99     46.74 o 
  -5  -2   1    35915.44    37398.62    179.62 o 
  -4  -2   1     1182.82     1273.61     10.96 o 
  -3  -2   1    28271.70    29495.16     98.50 o 
  -2  -2   1    26873.30    27441.50     52.84 o 
  -1  -2   1     5462.26     5302.93    119.98 o 
   0  -2   1     6128.46     5793.06     59.30 o 
   1  -2   1      143.33      369.17     23.91 o 
   2  -2   1    44745.13    48161.77     99.75 o 
   3  -2   1    15981.61    16820.05    116.72 o 
   4  -2   1     2218.75     2556.55     34.07 o 
   5  -2   1    61994.04    67392.33    322.50 o 
   6  -2   1     4103.43     4242.96     56.88 o 
   7  -2   1     8297.17     8519.08     65.25 o 
   8  -2   1    35893.07    36341.36    150.77 o 
   9  -2   1      122.72      188.84     15.46 o 
  10  -2   1     3757.29     4107.81    248.95 o 
  11  -2   1     6491.83     6544.35    554.82 o 
  12  -2   1     3249.46     3489.12    343.44 o 
 -12  -1   1      223.66      169.96    100.23 o 
 -11  -1   1    18076.23    17754.10    220.37 o 
 -10  -1   1     2647.17     2686.95    195.65 o 
  -9  -1   1       12.08        3.12     23.89 o 
  -8  -1   1    20216.37    20032.50     65.21 o 
  -7  -1   1       78.57      130.18     10.07 o 
  -6  -1   1     2250.82     2195.43     11.63 o 
  -5  -1   1     1734.24     1451.62     24.63 o 
  -4  -1   1      702.52      721.37     14.48 o 
  -3  -1   1    46585.18    49858.47     83.10 o 
  -2  -1   1     1785.66     2125.45     17.68 o 
  -1  -1   1    51134.65    24803.27   2293.36 o 
   1  -1   1       19.26      183.41     82.30 o 
   2  -1   1    50351.24    54141.09    179.96 o 
   3  -1   1    10921.48    12077.00     65.26 o 
   4  -1   1     2173.61     2102.78     13.73 o 
   5  -1   1     5472.61     5187.11     19.40 o 
   6  -1   1      493.44      520.34     14.95 o 
   7  -1   1    19352.86    19053.52     42.93 o 
   8  -1   1       16.32       43.71     10.91 o 
   9  -1   1    15269.79    15027.81     58.78 o 
  10  -1   1    17538.50    17771.45    424.81 o 
  11  -1   1        5.31       55.34     31.92 o 
  12  -1   1     5603.69     5835.56    528.61 o 
 -12   0   1     7536.39     7671.57     76.27 o 
 -11   0   1      793.21      742.57     36.66 o 
 -10   0   1      577.01      598.43     71.50 o 
  -9   0   1    41055.34    41189.55   1409.81 o 
  -8   0   1     9683.67     9864.58    103.73 o 
  -7   0   1     1507.20     1532.12     25.09 o 
  -6   0   1    43150.16    43642.03    297.39 o 
  -5   0   1      103.37      113.56      5.55 o 
  -4   0   1     1801.89     1863.91     26.41 o 
  -3   0   1   127823.40   137101.55    245.24 o 
  -2   0   1    24159.69    25133.32    130.91 o 
   2   0   1    24367.03    26247.37     89.05 o 
   3   0   1        9.51       66.57      5.76 o 
   4   0   1    44144.93    46629.02    206.98 o 
   5   0   1     6032.19     6078.17     55.99 o 
   6   0   1      731.57      879.85     11.16 o 
   7   0   1    26634.73    26733.90     72.18 o 
   8   0   1      859.25      850.51     29.24 o 
   9   0   1     3659.33     3505.43     45.78 o 
  10   0   1     2014.98     1957.88     39.67 o 
  11   0   1     6463.42     6326.97    226.45 o 
  12   0   1     7839.87     8000.05    107.54 o 
 -12   1   1     2442.43     2579.74     52.64 o 
 -11   1   1     3276.12     3363.17     88.65 o 
 -10   1   1     6211.52     6244.23    175.27 o 
  -9   1   1        2.41       53.65     28.40 o 
  -8   1   1       25.51       52.05      9.94 o 
  -7   1   1    37124.58    37980.46    153.95 o 
  -6   1   1      575.58      796.88      9.67 o 
  -5   1   1     2563.86     2609.19     26.17 o 
  -4   1   1    61134.51    62023.14    907.96 o 
  -3   1   1    18119.73    20698.15    172.21 o 
  -2   1   1    16285.43    17416.25     88.03 o 
  -1   1   1    55897.20    57892.06   1703.64 o 
   2   1   1     3040.91     2957.04     22.43 o 
   3   1   1    34725.31    36851.15    132.81 o 
   4   1   1    10435.37    10626.22     50.25 o 
   5   1   1      469.40      493.41     11.46 o 
   6   1   1    38515.99    38732.18     78.68 o 
   7   1   1     3925.23     3850.05     20.40 o 
   8   1   1      284.01      320.03     24.27 o 
   9   1   1    18898.79    18671.36     57.57 o 
  10   1   1      258.26      253.01     27.94 o 
  11   1   1      134.45      136.28     32.98 o 
  12   1   1     3032.52     3033.02    159.43 o 
 -12   2   1     8232.81     8677.91    253.80 o 
 -11   2   1      159.09      135.28     30.89 o 
 -10   2   1     7831.88     7809.41    230.31 o 
  -9   2   1     7856.39     7770.77    182.54 o 
  -8   2   1     3579.45     3548.89     20.16 o 
  -7   2   1     3281.68     3151.75     35.72 o 
  -6   2   1      487.37      560.05     20.43 o 
  -5   2   1    24127.98    24361.96    123.37 o 
  -4   2   1       55.47      125.51     16.29 o 
  -3   2   1     5556.86     5416.81     42.74 o 
  -2   2   1    65417.95    68812.56    350.49 o 
  -1   2   1     1764.64     1986.04     25.54 o 
   0   2   1     2066.62     2008.96     17.78 o 
   1   2   1    10723.39    11508.27     46.06 o 
   2   2   1     3606.57     3758.70     38.04 o 
   3   2   1     4991.13     5046.35     19.99 o 
   4   2   1     4660.46     4988.88     33.48 o 
   5   2   1    29152.45    31310.12    269.11 o 
   6   2   1     2307.19     2423.14     13.25 o 
   7   2   1     1398.90     1390.59     12.49 o 
   8   2   1    26528.05    26836.42     82.44 o 
   9   2   1     1580.15     1570.10     30.32 o 
  10   2   1     4637.40     4594.46    118.21 o 
  11   2   1    21883.45    21614.00    230.28 o 
  12   2   1       50.58        9.37    102.74 o 
 -12   3   1       36.96       91.04     41.14 o 
 -11   3   1     9424.48     9171.40    580.37 o 
 -10   3   1     8258.72     8361.25    472.67 o 
  -9   3   1        8.58       13.44     26.14 o 
  -8   3   1    24370.22    23479.57     50.32 o 
  -7   3   1    10669.87    10312.41     68.31 o 
  -6   3   1     2205.65     2209.56     37.08 o 
  -5   3   1    17052.12    16459.49    201.48 o 
  -4   3   1      142.91      212.92     11.26 o 
  -3   3   1    12488.33    12667.65     65.96 o 
  -2   3   1     2792.74     2638.20     43.94 o 
  -1   3   1    22708.48    23585.65    342.96 o 
   0   3   1    35476.54    36033.59    453.27 o 
   1   3   1       65.89      182.46      8.91 o 
   2   3   1    25552.63    26159.86    158.14 o 
   3   3   1    37377.71    38610.86    234.51 o 
   4   3   1      303.15      302.13     13.49 o 
   5   3   1    15824.25    15882.97     60.93 o 
   6   3   1     7842.78     8061.18     46.04 o 
   7   3   1     6385.34     6104.27     42.22 o 
   8   3   1      610.59      595.58     17.28 o 
   9   3   1      495.74      521.57     18.28 o 
  10   3   1    19198.72    19894.14    206.20 o 
  11   3   1       19.12       25.83     81.93 o 
  12   3   1     3784.91     3789.10    137.30 o 
 -12   4   1      894.34      999.93     49.29 o 
 -11   4   1     1662.32     1644.87     51.14 o 
 -10   4   1     1042.21     1079.49     42.91 o 
  -9   4   1    10602.25    10187.40    568.84 o 
  -8   4   1     9878.17     9037.52    104.82 o 
  -7   4   1      195.00      222.59     12.13 o 
  -6   4   1    37936.74    37472.70    114.90 o 
  -5   4   1    17975.01    18454.56    128.99 o 
  -4   4   1     5477.88     5584.35     35.70 o 
  -3   4   1    32472.29    32592.99    159.85 o 
  -2   4   1     1236.97     1506.93     28.82 o 
  -1   4   1     2232.53     2304.36     33.01 o 
   0   4   1    14920.45    14979.85    233.70 o 
   1   4   1     6763.76     6369.71     57.75 o 
   2   4   1    16620.67    16422.89     48.16 o 
   3   4   1      127.20      225.78      9.00 o 
   4   4   1    53407.36    55990.96    207.21 o 
   5   4   1    21068.31    21402.38     90.83 o 
   6   4   1     1624.68     1624.42     16.47 o 
   7   4   1    29626.71    29702.85    105.81 o 
   8   4   1     5184.20     5006.59     37.98 o 
   9   4   1     2028.35     2025.42     43.62 o 
  10   4   1    14816.52    14969.20    177.92 o 
  11   4   1     1368.58     1279.51     90.44 o 
  12   4   1     8321.21     8861.42    176.62 o 
 -11   5   1    17150.66    16412.02    120.78 o 
 -10   5   1      814.32      809.73     41.92 o 
  -9   5   1      113.05      138.38     31.57 o 
  -8   5   1     4378.70     4368.83     57.12 o 
  -7   5   1    18138.91    17906.56     95.80 o 
  -6   5   1     3290.78     3151.42     24.48 o 
  -5   5   1      432.31      458.72     15.48 o 
  -4   5   1    38258.58    36344.07    373.95 o 
  -3   5   1     7598.27     8052.87    158.58 o 
  -2   5   1     7876.03     8950.94     54.06 o 
  -1   5   1    57335.16    63080.14    173.20 o 
   0   5   1      200.09      234.46     17.28 o 
   1   5   1      276.48      356.60     15.84 o 
   2   5   1    12495.55    11458.20     36.15 o 
   3   5   1     9061.77     9044.25     69.25 o 
   4   5   1     6407.64     6562.77     67.51 o 
   5   5   1      451.18      406.55     11.82 o 
   6   5   1    40792.51    41284.90     82.59 o 
   7   5   1    10936.76    10577.50    111.68 o 
   8   5   1     1122.15     1182.07     41.98 o 
   9   5   1    28531.09    27399.56    102.73 o 
  10   5   1     2089.33     1937.04     90.70 o 
  11   5   1       20.66        0.00     82.80 o 
  12   5   1     8011.41     8703.20    171.62 o 
 -11   6   1        5.62        0.00     41.21 o 
 -10   6   1     7391.41     6821.48     81.51 o 
  -9   6   1    19618.30    19311.32    122.00 o 
  -8   6   1      633.12      621.81     35.96 o 
  -7   6   1     4852.06     4663.75     33.51 o 
  -6   6   1     6972.98     6588.88     69.14 o 
  -5   6   1     8403.89     8397.59     76.67 o 
  -4   6   1      397.34      487.25     22.31 o 
  -3   6   1        8.61       86.18     19.38 o 
  -2   6   1    33035.66    34509.25    385.82 o 
  -1   6   1     4376.31     4880.06     39.11 o 
   0   6   1     3543.77     3549.81     23.76 o 
   1   6   1    44514.87    43140.11     82.82 o 
   2   6   1     1100.29     1228.18     30.52 o 
   3   6   1     4056.73     4139.20     65.32 o 
   4   6   1    23218.04    22464.51     94.10 o 
   5   6   1     6521.07     6259.61     90.73 o 
   6   6   1        0.18       64.05     13.98 o 
   7   6   1     1150.18     1162.44     21.42 o 
   8   6   1    17860.83    16971.74    136.39 o 
   9   6   1     3407.10     3464.44     94.87 o 
  10   6   1     1162.80      945.28     79.20 o 
  11   6   1    19670.64    20957.62    223.57 o 
  12   6   1     1179.54     1128.02    103.08 o 
 -10   7   1     6675.41     6677.33     84.93 o 
  -9   7   1        6.19       46.23     35.93 o 
  -8   7   1     8568.63     8873.76     88.68 o 
  -7   7   1    18382.25    18341.35    195.08 o 
  -6   7   1      395.98      388.68     21.46 o 
  -5   7   1    10588.11    11011.39    111.74 o 
  -4   7   1     9261.06     9361.20    118.31 o 
  -3   7   1     3259.05     3306.65     65.10 o 
  -2   7   1     6055.38     6679.27    119.10 o 
  -1   7   1      779.63      919.12     24.14 o 
   0   7   1    24684.07    26476.09    115.88 o 
   1   7   1       40.33       17.56     13.93 o 
   2   7   1    11224.74    11196.09    254.42 o 
   3   7   1    36726.13    35675.51    102.80 o 
   4   7   1        5.27       48.70     12.26 o 
   5   7   1     6725.45     6646.19     38.04 o 
   6   7   1    17420.94    16651.38     65.25 o 
   7   7   1     1700.92     1727.31     24.39 o 
   8   7   1     3274.67     3416.63    132.81 o 
   9   7   1     1766.07     1663.95     84.05 o 
  10   7   1    12816.67    13367.51    172.66 o 
  11   7   1      324.41      297.26     83.23 o 
 -10   8   1     2970.18     3047.51     68.47 o 
  -9   8   1     2409.96     2502.94     63.68 o 
  -8   8   1     3530.81     3600.98     69.12 o 
  -7   8   1      101.84       69.92     30.11 o 
  -6   8   1    16439.56    16278.39    513.38 o 
  -5   8   1    12064.46    12311.35    322.60 o 
  -4   8   1       27.90       69.66     20.18 o 
  -3   8   1    33065.37    34759.43   1263.63 o 
  -2   8   1     8523.74     9867.61     74.62 o 
  -1   8   1     1938.90     2229.34     53.82 o 
   0   8   1    13847.32    14541.80    181.93 o 
   1   8   1      909.87      908.56     19.09 o 
   2   8   1    10309.71    10260.26     48.64 o 
   3   8   1     1921.93     1848.94     63.46 o 
   4   8   1     4696.01     4540.46    111.38 o 
   5   8   1    23458.01    23340.03    162.00 o 
   6   8   1      550.17      629.39     38.99 o 
   7   8   1     9150.15     9188.50     47.78 o 
   8   8   1    12274.24    12300.99    144.03 o 
   9   8   1       63.85       77.06     69.75 o 
  10   8   1     6241.75     6165.43    125.09 o 
  11   8   1     2640.45     2428.45    103.75 o 
  -9   9   1      339.44      319.04     51.10 o 
  -8   9   1     9792.38     9898.68    112.28 o 
  -7   9   1     1539.14     1402.20     58.74 o 
  -6   9   1     1707.50     1738.60     59.71 o 
  -5   9   1     1472.96     1408.73     54.72 o 
  -4   9   1    16633.86    16748.57   1257.49 o 
  -3   9   1     2735.01     2930.95    157.28 o 
  -2   9   1      123.34      147.98     26.74 o 
  -1   9   1    39472.05    43921.08    147.26 o 
   0   9   1     5941.68     6223.36     51.91 o 
   1   9   1       58.25       58.90     18.25 o 
   2   9   1    52732.99    51576.80    172.46 o 
   3   9   1      449.82      451.31     20.72 o 
   4   9   1     2914.83     2894.61     45.48 o 
   5   9   1    12747.23    12279.62    145.25 o 
   6   9   1     8142.24     7934.82    175.38 o 
   7   9   1     6455.69     6473.15     69.41 o 
   8   9   1        5.55        0.00     60.72 o 
   9   9   1    10362.21     9851.84    134.66 o 
  10   9   1     7115.07     7097.58    127.35 o 
  -8  10   1      358.35      291.08     57.64 o 
  -7  10   1     2521.49     2330.24     75.08 o 
  -6  10   1    16205.36    15638.96    144.03 o 
  -5  10   1       83.83       96.70     48.56 o 
  -4  10   1      125.48      219.21     72.65 o 
  -3  10   1     2811.64     2733.93    326.89 o 
  -2  10   1    11698.36    12512.23    737.52 o 
  -1  10   1      305.82      426.52     33.48 o 
   0  10   1       90.11      128.73     27.52 o 
   1  10   1    28556.65    29329.12    609.64 o 
   2  10   1      479.07      483.65     28.44 o 
   3  10   1     2462.34     2427.28     59.71 o 
   4  10   1    17623.24    16891.84     92.21 o 
   5  10   1        4.43       60.71     39.14 o 
   6  10   1      169.04      219.11     30.86 o 
   7  10   1     4796.55     4957.11    101.00 o 
   8  10   1     2817.78     2789.74     84.70 o 
   9  10   1     2514.55     2339.58     86.45 o 
  -7  11   1    10951.56    10155.23    131.06 o 
  -6  11   1      517.33      372.31     59.87 o 
  -5  11   1     4671.90     4226.30     93.19 o 
  -4  11   1    17254.21    14203.83    151.20 o 
  -3  11   1        9.79       49.81     35.14 o 
  -2  11   1     2133.23     2336.12     66.58 o 
  -1  11   1     3554.81     4090.34     56.48 o 
   0  11   1     4570.88     5087.17    174.36 o 
   1  11   1       49.11      111.99     26.96 o 
   2  11   1      296.92      239.36     49.56 o 
   4  11   1     2907.90     2863.44    421.64 o 
   5  11   1     4406.90     4118.77     56.95 o 
   6  11   1    21385.14    20811.34    134.89 o 
   7  11   1      147.04      118.48     34.04 o 
   8  11   1     1234.94     1163.81    116.87 o 
  -5  12   1     7989.61     6644.50    118.38 o 
  -4  12   1       93.63      163.29     62.44 o 
  -3  12   1    14578.94    14784.21    730.66 o 
  -2  12   1    18480.32    20283.90    468.92 o 
  -1  12   1      220.17      241.99     34.49 o 
   0  12   1    11229.09    12295.12    674.96 o 
   1  12   1     6257.18     6679.54    103.21 o 
   2  12   1     1700.35     1488.44     62.55 o 
   4  12   1      266.67      416.70     70.17 o 
   5  12   1     8900.01    10413.07    131.63 o 
   6  12   1       39.50       48.63     54.33 o 
   7  12   1     4508.86     4059.16     64.28 o 
  -4  13   1      707.82      784.80     78.64 o 
  -3  13   1     4729.56     4934.16    108.38 o 
  -2  13   1      278.63      441.90     80.95 o 
  -1  13   1    10180.70    11808.69    144.51 o 
   0  13   1     9385.41    11067.36    137.12 o 
   1  13   1       31.00       85.24     61.31 o 
   2  13   1    11925.10    11581.29    130.05 o 
   3  13   1     3856.45     3839.19    684.82 o 
   4  13   1      273.98      532.79     77.13 o 
   5  13   1     6388.63     7280.37    121.63 o 
   0  14   1     1193.51     1481.30     77.93 o 
   1  14   1     9541.97    10786.08    132.12 o 
   2  14   1     4091.99     4553.64    196.99 o 
  -4 -13   2       41.56        5.66     79.30 o 
  -3 -13   2    16847.49    16318.18   2880.61 o 
  -2 -13   2     2155.66     2126.27    325.00 o 
  -1 -13   2      176.17      279.33     71.99 o 
   0 -13   2    16547.94    18290.28    999.30 o 
   1 -13   2      226.42      374.23     97.12 o 
   2 -13   2      635.77      913.87     56.57 o 
   3 -13   2     4635.37     4990.56    212.31 o 
  -6 -12   2      337.96      353.69     80.48 o 
  -5 -12   2     3696.33     3630.79    188.14 o 
  -4 -12   2     7015.53     7661.00    125.87 o 
  -3 -12   2      168.83      266.57     67.89 o 
  -2 -12   2       21.87        9.55     61.13 o 
  -1 -12   2    25208.64    25970.25   2107.17 o 
   0 -12   2     2482.36     2806.64     74.00 o 
   1 -12   2      356.47      508.88     49.18 o 
   2 -12   2    21767.31    24203.47    269.21 o 
   3 -12   2       55.30      235.05     47.42 o 
   4 -12   2       54.13      136.65     71.56 o 
   5 -12   2     6623.15     6490.01   1074.39 o 
  -8 -11   2      247.33      202.17     55.90 o 
  -7 -11   2     9120.25     8870.77     84.48 o 
  -6 -11   2    14804.04    14826.59    377.64 o 
  -5 -11   2      258.65      246.22     41.81 o 
  -4 -11   2     1643.46     1664.87     62.05 o 
  -3 -11   2     2795.48     2992.28     56.64 o 
  -2 -11   2    10598.87    11890.27    136.77 o 
  -1 -11   2       70.39       50.80     38.25 o 
   0 -11   2      149.60      266.30     43.30 o 
   1 -11   2    17128.81    20171.75    119.99 o 
   2 -11   2      952.60     1065.56     51.32 o 
   3 -11   2     2136.55     2095.15     81.25 o 
   4 -11   2    24927.23    21795.42    192.07 o 
   5 -11   2      109.01       30.08     64.38 o 
   6 -11   2     2492.16     2113.12     84.60 o 
   7 -11   2     7906.92     7512.66    124.34 o 
  -9 -10   2      410.26      399.26     45.84 o 
  -8 -10   2     3464.83     3299.71     49.88 o 
  -7 -10   2     8577.05     8137.75     78.53 o 
  -6 -10   2        5.46        0.00     39.09 o 
  -5 -10   2    13089.95    12847.82    294.92 o 
  -4 -10   2    13230.13    13411.78    357.95 o 
  -3 -10   2     1914.89     1968.84     45.74 o 
  -2 -10   2    22996.88    25022.74    619.25 o 
  -1 -10   2     7437.46     7562.42    903.46 o 
   0 -10   2     1417.16     1680.15    131.36 o 
   1 -10   2     3659.48     4135.81    100.14 o 
   2 -10   2      366.91      397.94     61.24 o 
   3 -10   2     9995.54     9625.48    128.74 o 
   4 -10   2        2.37       10.35     56.26 o 
   5 -10   2     6736.99     5743.59    104.80 o 
   6 -10   2    17928.63    16289.65    159.10 o 
   7 -10   2      751.29      630.57     63.04 o 
   8 -10   2     4751.77     4507.63     97.16 o 
 -10  -9   2    17280.00    16817.84    344.34 o 
  -9  -9   2     2721.34     2616.01     60.01 o 
  -8  -9   2     2415.64     2304.59     56.43 o 
  -7  -9   2    13822.19    13671.73    156.65 o 
  -6  -9   2     2277.21     2131.35     86.55 o 
  -5  -9   2     5292.78     5160.06    185.94 o 
  -4  -9   2      735.50      700.90     40.20 o 
  -3  -9   2    21280.57    21366.31    918.13 o 
  -2  -9   2    18119.59    19072.49    789.14 o 
  -1  -9   2     2097.87     2338.41    114.06 o 
   0  -9   2    28684.89    31109.84    379.42 o 
   1  -9   2     4734.62     5494.57     97.10 o 
   2  -9   2      158.50      196.59     52.97 o 
   3  -9   2     9109.72     7259.17    109.19 o 
   4  -9   2        1.79       33.99     50.76 o 
   5  -9   2     1846.54     1744.90     65.65 o 
   6  -9   2     2009.18     2050.78     67.23 o 
   7  -9   2     3432.59     3163.06     78.64 o 
   8  -9   2    11728.31    11627.52    127.38 o 
   9  -9   2       29.23        0.00     50.11 o 
 -10  -8   2      547.40      564.14     44.84 o 
  -9  -8   2      175.86      230.57     40.36 o 
  -8  -8   2    25483.42    25335.01    217.10 o 
  -7  -8   2       36.52       58.52     26.44 o 
  -6  -8   2       25.10       45.73     25.99 o 
  -5  -8   2    17711.66    17434.61    226.45 o 
  -4  -8   2      807.80      847.62     39.50 o 
  -3  -8   2     1403.26     1528.76     33.38 o 
  -2  -8   2     4246.49     4041.90    261.82 o 
  -1  -8   2    17796.37    20526.42    241.25 o 
   0  -8   2     3771.64     4153.47     65.06 o 
   1  -8   2      184.90      237.69     27.50 o 
   2  -8   2    26330.87    25089.59    151.33 o 
   3  -8   2     6320.22     6091.55     87.84 o 
   4  -8   2      795.12      686.19     51.27 o 
   5  -8   2    21771.87    22059.51    153.61 o 
   6  -8   2      144.93      177.04     41.48 o 
   7  -8   2     1746.42     1720.83     59.15 o 
   8  -8   2     4527.62     4525.59     79.72 o 
   9  -8   2     3514.32     3597.60     77.02 o 
  10  -8   2     5710.81     5780.66     91.23 o 
 -11  -7   2     2249.98     2092.13    101.66 o 
 -10  -7   2      230.66      233.74     75.76 o 
  -9  -7   2    11135.35    10879.41    145.19 o 
  -8  -7   2       46.53       85.46     30.38 o 
  -7  -7   2     1285.00     1299.67     28.33 o 
  -6  -7   2    31355.76    32215.44    116.60 o 
  -5  -7   2       19.64       25.47     21.67 o 
  -4  -7   2     3689.85     2926.15    260.85 o 
  -3  -7   2    38721.75    39690.31    943.38 o 
  -2  -7   2      291.13      240.45     24.95 o 
  -1  -7   2      880.37     1009.49     53.35 o 
   0  -7   2     2351.02     2194.12     55.63 o 
   1  -7   2    12410.53    11715.23    150.27 o 
   2  -7   2     1237.81     1238.30     33.02 o 
   3  -7   2      249.50      261.92     22.12 o 
   4  -7   2    29132.06    26655.64    240.11 o 
   5  -7   2     3124.02     3323.61     42.30 o 
   6  -7   2     2930.76     2893.83     55.99 o 
   7  -7   2    16858.58    16550.04    120.77 o 
   8  -7   2      574.37      587.48     44.70 o 
   9  -7   2      291.88      256.87     43.39 o 
  10  -7   2     5396.84     5290.59     80.76 o 
 -11  -6   2     6660.39     6761.32    141.02 o 
 -10  -6   2      393.35      338.86     77.65 o 
  -9  -6   2     8097.58     7768.88    129.42 o 
  -8  -6   2     1784.09     1587.17     73.85 o 
  -7  -6   2    12138.89    11965.59     67.91 o 
  -6  -6   2      975.34      872.75     25.21 o 
  -5  -6   2     5362.35     5330.22     62.25 o 
  -4  -6   2    30437.06    28195.41    708.95 o 
  -3  -6   2      418.55      438.30     21.91 o 
  -2  -6   2    16278.60    17241.57     96.56 o 
  -1  -6   2    30987.94    33361.02    213.15 o 
   0  -6   2      686.25      737.91     26.68 o 
   1  -6   2    16729.90    16958.17     90.18 o 
   2  -6   2    18314.99    17844.69     84.74 o 
   3  -6   2     9793.49     8918.58     83.19 o 
   4  -6   2     1028.84      968.73     17.50 o 
   5  -6   2        6.62       65.57     16.90 o 
   6  -6   2     9758.44     9413.02    111.79 o 
   7  -6   2      202.76      191.99     18.76 o 
   8  -6   2     4650.48     4438.04    179.41 o 
   9  -6   2    22690.37    22646.88    135.87 o 
  10  -6   2      200.81      295.41     38.51 o 
  11  -6   2     2009.42     1839.31     56.35 o 
 -12  -5   2     5472.51     5311.45    144.76 o 
 -11  -5   2       93.90      149.43     85.22 o 
 -10  -5   2    16171.39    16029.69    186.39 o 
  -9  -5   2     9491.86     9591.42    143.37 o 
  -8  -5   2     1481.36     1371.24     41.15 o 
  -7  -5   2    15270.92    14607.41    182.91 o 
  -6  -5   2     1267.18     1178.04     22.19 o 
  -5  -5   2     4472.91     4057.02     41.76 o 
  -4  -5   2     3952.74     3594.86     68.38 o 
  -3  -5   2     2876.63     2797.17     30.27 o 
  -2  -5   2    27936.16    29283.78    125.28 o 
  -1  -5   2    10228.65    10929.19     67.62 o 
   0  -5   2    32617.32    31925.63    104.85 o 
   1  -5   2    76820.59    75580.93   1035.09 o 
   2  -5   2      810.07      816.56     26.66 o 
   3  -5   2    36281.38    35835.02    174.59 o 
   4  -5   2    14863.72    14524.06    100.39 o 
   5  -5   2     6806.39     7047.73     89.19 o 
   6  -5   2    14086.96    13798.72     84.21 o 
   7  -5   2      172.24      230.87     17.20 o 
   8  -5   2    12683.97    12204.49    102.65 o 
   9  -5   2      346.11      376.09     24.35 o 
  10  -5   2     4557.47     4373.67     65.11 o 
  11  -5   2    14358.23    13549.33    110.45 o 
 -12  -4   2     4220.37     4139.16    138.93 o 
 -11  -4   2     6810.58     6716.29    148.57 o 
 -10  -4   2     3074.73     2946.91    106.44 o 
  -9  -4   2      374.39      312.91     76.81 o 
  -8  -4   2    17191.43    16111.90     59.31 o 
  -7  -4   2     4950.69     4675.74     54.26 o 
  -6  -4   2     2872.06     2731.62     50.36 o 
  -5  -4   2    34190.73    34097.58    329.33 o 
  -4  -4   2     4584.65     4452.05     32.76 o 
  -3  -4   2      816.68     1001.12     23.96 o 
  -2  -4   2    15802.52    16246.37     51.47 o 
  -1  -4   2     5736.72     6024.70     49.97 o 
   0  -4   2    10549.03    10292.57     44.84 o 
   1  -4   2     2722.63     2620.64     55.77 o 
   2  -4   2    50960.86    52008.64    566.81 o 
   3  -4   2    30053.38    29838.82     77.33 o 
   4  -4   2        2.56       79.56     12.89 o 
   5  -4   2    53134.57    53837.10     88.28 o 
   6  -4   2     4405.63     4392.44     33.35 o 
   7  -4   2     5169.76     5049.72     50.46 o 
   8  -4   2    14699.56    14284.42     64.96 o 
   9  -4   2      416.44      406.40     26.64 o 
  10  -4   2     5242.82     4795.44     63.66 o 
  11  -4   2     1753.61     1744.97     50.76 o 
  12  -4   2     3348.50     3334.20     67.26 o 
 -12  -3   2        3.00        0.00     91.29 o 
 -11  -3   2     2728.96     2300.90    109.78 o 
 -10  -3   2    10360.89     9790.14    161.17 o 
  -9  -3   2     1943.66     1863.73     94.02 o 
  -8  -3   2      558.87      565.66     14.00 o 
  -7  -3   2      196.91      249.51     16.93 o 
  -6  -3   2    39726.41    39321.23    189.31 o 
  -5  -3   2     3473.65     3380.11     23.80 o 
  -4  -3   2     4641.51     4491.44     42.42 o 
  -3  -3   2    37225.32    35959.55    156.66 o 
  -2  -3   2     5452.25     5452.05     75.84 o 
  -1  -3   2     2240.31     2298.85     25.58 o 
   0  -3   2    24015.90    23531.38     65.00 o 
   1  -3   2     3318.10     3087.23     53.82 o 
   2  -3   2      126.12      216.10     11.51 o 
   3  -3   2     3862.55     3797.03     21.01 o 
   4  -3   2    23603.02    23549.79     77.12 o 
   5  -3   2     9171.26     9403.30     93.89 o 
   6  -3   2      241.88      302.60     15.28 o 
   7  -3   2    36570.16    36749.89     86.24 o 
   8  -3   2     9882.08     9887.11     89.02 o 
   9  -3   2       15.31       33.48     14.43 o 
  10  -3   2    15583.23    16028.55   1672.48 o 
  11  -3   2      169.57      147.04     33.42 o 
  12  -3   2      323.81      341.29     41.83 o 
 -12  -2   2     5472.45     5018.77    146.87 o 
 -11  -2   2    17785.46    16109.79    208.49 o 
 -10  -2   2      466.91      407.11     86.24 o 
  -9  -2   2     6240.88     5927.79    125.37 o 
  -8  -2   2    10202.90    10029.26     59.24 o 
  -7  -2   2     6915.58     6663.03     68.94 o 
  -6  -2   2     3065.72     3133.21     46.77 o 
  -5  -2   2     3110.57     3092.49     43.80 o 
  -4  -2   2    41704.96    42399.26    101.80 o 
  -3  -2   2     1921.94     1972.55     40.77 o 
  -2  -2   2    11120.88    10932.68    334.52 o 
  -1  -2   2    55583.72    58370.75    437.54 o 
   0  -2   2      688.24      815.61     18.63 o 
   1  -2   2    31232.30    33141.00    322.93 o 
   2  -2   2    61696.10    66790.04    262.18 o 
   3  -2   2      487.51      492.37      9.07 o 
   4  -2   2       38.69      127.03      8.33 o 
   5  -2   2     3861.52     3594.23     18.55 o 
   6  -2   2    16383.02    16393.95     40.99 o 
   7  -2   2     2306.01     2301.60     37.85 o 
   8  -2   2     1779.28     1872.55     27.20 o 
   9  -2   2    30061.50    30017.05    184.87 o 
  10  -2   2      578.79      650.87     34.86 o 
  11  -2   2     1516.02     1585.97    174.68 o 
  12  -2   2    14640.58    15371.17   1847.42 o 
 -12  -1   2     5313.53     4937.09    145.66 o 
 -11  -1   2     1022.47      875.96     94.99 o 
 -10  -1   2     7206.79     6496.61    137.31 o 
  -9  -1   2    14096.91    13871.76    711.06 o 
  -8  -1   2       10.00       49.12     11.70 o 
  -7  -1   2    16096.44    15409.74     36.45 o 
  -6  -1   2    26614.80    26452.10    136.76 o 
  -5  -1   2       53.78      145.83      6.32 o 
  -4  -1   2    24800.07    24971.53    126.59 o 
  -3  -1   2     3298.71     3600.46     84.60 o 
  -2  -1   2    27754.76    28403.63    526.56 o 
  -1  -1   2      638.47      581.59     20.28 o 
   0  -1   2    17805.25    18480.11     59.98 o 
   1  -1   2    66297.65    71094.35    758.07 o 
   2  -1   2        4.95       88.83      7.77 o 
   3  -1   2     6444.55     6215.44     84.96 o 
   4  -1   2    29430.93    31157.77    117.15 o 
   5  -1   2       16.69       76.55      8.45 o 
   6  -1   2    11560.18    11632.77     39.01 o 
   7  -1   2     8657.69     8585.71     68.90 o 
   8  -1   2     3988.87     3797.38     42.42 o 
   9  -1   2      974.17     1029.73     20.45 o 
  10  -1   2      124.45       93.42     27.17 o 
  11  -1   2     9757.32    10233.89    269.55 o 
  12  -1   2      934.73      908.39     82.91 o 
 -12   0   2    10397.08    10369.93    183.01 o 
 -11   0   2       42.74       69.69     32.23 o 
 -10   0   2     2529.01     2519.01     44.94 o 
  -9   0   2     4650.02     4589.47    122.79 o 
  -8   0   2    14715.95    14271.20     33.57 o 
  -7   0   2    25643.70    25938.25     55.14 o 
  -6   0   2     6507.55     7018.97     17.51 o 
  -5   0   2    56052.91    57558.11    249.70 o 
  -4   0   2    14572.58    14812.91    159.22 o 
  -3   0   2    25019.72    26717.20    136.47 o 
  -2   0   2    96199.24    98016.99    701.10 o 
  -1   0   2     5227.53     5515.32     54.70 o 
   0   0   2    10335.01    10575.04     92.13 o 
   1   0   2    19307.31    19909.82    313.11 o 
   2   0   2     1585.14     1659.83     29.04 o 
   3   0   2     9164.16     9051.54     69.64 o 
   4   0   2        7.34       46.38      7.04 o 
   5   0   2    17156.22    16936.14     94.59 o 
   6   0   2    21532.48    21014.84    127.92 o 
   7   0   2      557.62      520.71     19.53 o 
   8   0   2    20034.85    19923.54     93.94 o 
   9   0   2     8772.23     8601.94     66.72 o 
  10   0   2     3184.81     3103.55    150.56 o 
  11   0   2     1298.06     1254.21     38.92 o 
  12   0   2        5.90       30.20     33.79 o 
 -12   1   2      743.61      754.05     40.31 o 
 -11   1   2      434.61      480.83     35.14 o 
 -10   1   2    12930.29    13287.54     83.16 o 
  -9   1   2       39.67       64.82     25.59 o 
  -8   1   2      137.97      177.46     17.58 o 
  -7   1   2    10949.08    10832.15     58.63 o 
  -6   1   2    24150.70    24532.80    129.49 o 
  -5   1   2       97.38      194.15      6.17 o 
  -4   1   2     9664.62     9830.08     84.15 o 
  -3   1   2    92791.77    97730.98    345.42 o 
  -2   1   2      392.17      418.15      8.01 o 
  -1   1   2      404.91      503.45     14.97 o 
   0   1   2    59307.45    60652.73    344.20 o 
   1   1   2      871.24      820.24     11.86 o 
   2   1   2        4.06       90.64      8.12 o 
   3   1   2    27310.60    28277.30     39.43 o 
   4   1   2    19549.72    20429.49     87.90 o 
   5   1   2    16176.66    16371.68    143.50 o 
   6   1   2      974.34      935.62     15.51 o 
   7   1   2    21421.68    21115.10    116.95 o 
   8   1   2     8232.63     8031.81     40.03 o 
   9   1   2        6.36       19.08     13.01 o 
  10   1   2    12445.82    12196.91     71.85 o 
  11   1   2     4678.13     4616.63     56.79 o 
  12   1   2       63.81       74.32     50.91 o 
 -12   2   2      602.60      647.41     40.15 o 
 -11   2   2    10883.33    11410.40    101.26 o 
 -10   2   2      518.33      535.48     32.22 o 
  -9   2   2     5949.90     6013.90     54.93 o 
  -8   2   2    25158.14    25322.85    189.10 o 
  -7   2   2      181.77      223.79     14.10 o 
  -6   2   2     4394.98     4462.90     42.76 o 
  -5   2   2     8818.19     8465.01     69.79 o 
  -4   2   2     8118.08     7911.04     44.53 o 
  -3   2   2    10962.80    11717.29     96.18 o 
  -2   2   2     1640.30     1802.66     56.17 o 
  -1   2   2    40117.93    41819.73    469.04 o 
   0   2   2    11033.74    11473.26     21.73 o 
   1   2   2      317.88      367.08      6.88 o 
   2   2   2   130372.55   141211.73    434.28 o 
   3   2   2      497.65      485.26     11.41 o 
   4   2   2     2517.65     2649.09     31.27 o 
   5   2   2    38512.09    39927.84     41.58 o 
   6   2   2     2249.75     2176.94     30.72 o 
   7   2   2       29.16       58.48     10.91 o 
   8   2   2     1830.55     1747.81     33.00 o 
   9   2   2    18266.12    18256.78    140.27 o 
  10   2   2     2309.11     2217.83     26.82 o 
  11   2   2      379.02      387.15     84.86 o 
  12   2   2    20904.00    21661.38    249.79 o 
 -12   3   2     4156.42     4250.93     70.71 o 
 -11   3   2     2810.14     2777.92     49.38 o 
 -10   3   2      600.40      570.77     32.19 o 
  -9   3   2    24216.86    24274.01    270.78 o 
  -8   3   2       15.74       47.08     23.54 o 
  -7   3   2    12434.49    12111.03     56.84 o 
  -6   3   2    25459.61    25567.85    178.35 o 
  -5   3   2      476.84      533.04     12.66 o 
  -4   3   2    11464.05    11492.92     62.57 o 
  -3   3   2    18566.20    18192.38    234.24 o 
  -2   3   2      119.04      142.25     10.56 o 
  -1   3   2     2746.87     2914.85     41.27 o 
   0   3   2      970.59     1153.48     12.79 o 
   1   3   2    29947.14    30528.47     93.14 o 
   2   3   2      218.89      229.07      9.03 o 
   3   3   2     5673.85     5958.10     26.92 o 
   4   3   2    54213.15    57469.71    219.77 o 
   5   3   2     3956.95     4205.19     52.72 o 
   6   3   2     8269.00     8012.46     43.59 o 
   7   3   2    33368.69    34076.98     84.83 o 
   8   3   2     6574.83     6566.38    102.43 o 
   9   3   2     1071.34     1020.21     21.49 o 
  10   3   2     4267.47     4165.17     33.98 o 
  11   3   2    11336.91    11524.18    169.69 o 
  12   3   2      171.30      206.57     94.32 o 
 -11   4   2     2056.14     2035.36     53.39 o 
 -10   4   2     1096.48     1078.73     43.17 o 
  -9   4   2     5800.37     5884.95     53.54 o 
  -8   4   2      280.57      258.80     23.98 o 
  -7   4   2     6499.03     6479.78     36.91 o 
  -6   4   2      696.75      706.28     13.29 o 
  -5   4   2    12659.44    12232.46     72.95 o 
  -4   4   2    35703.87    34511.45    391.18 o 
  -3   4   2     1261.41     1538.00     43.56 o 
  -2   4   2    38689.61    39228.83    139.16 o 
  -1   4   2    25703.49    25719.44    273.40 o 
   0   4   2      358.13      355.16     13.37 o 
   1   4   2    13304.11    13143.79     75.61 o 
   2   4   2     1478.32     1608.18     22.28 o 
   3   4   2    38695.83    40659.19     67.07 o 
   4   4   2      276.61      230.11     12.13 o 
   5   4   2     9029.46     9241.79     47.09 o 
   6   4   2    38195.40    38537.22    186.62 o 
   7   4   2     1907.33     1914.28     21.37 o 
   8   4   2    19442.07    19161.85    177.47 o 
   9   4   2    24303.93    24161.90    173.41 o 
  10   4   2      189.03      269.58     68.26 o 
  11   4   2     5764.54     5670.12    128.95 o 
  12   4   2     3664.00     3640.79    126.67 o 
 -11   5   2       44.50       45.82     40.23 o 
 -10   5   2    24578.17    24208.80    136.80 o 
  -9   5   2     2376.58     2274.59     49.34 o 
  -8   5   2      115.59      151.47     29.43 o 
  -7   5   2    10451.98     9775.43     85.06 o 
  -6   5   2     2184.19     2140.55     41.52 o 
  -5   5   2      542.18      526.72     12.91 o 
  -4   5   2     2564.02     2358.04     33.59 o 
  -3   5   2    23094.94    23624.39    171.11 o 
  -2   5   2    35036.61    38488.88    130.06 o 
  -1   5   2     6993.58     7645.65     84.29 o 
   0   5   2    24189.21    22836.24     87.78 o 
   1   5   2    15565.22    14501.46     53.58 o 
   2   5   2      380.61      473.79     11.75 o 
   3   5   2    31968.53    32169.98    147.65 o 
   4   5   2     1824.66     1661.67     27.44 o 
   5   5   2     1782.56     1697.80     50.08 o 
   6   5   2     7881.44     7801.59    111.12 o 
   7   5   2     8464.90     8668.28     75.55 o 
   8   5   2    17574.53    17513.68     86.44 o 
   9   5   2       30.54      138.02     58.67 o 
  10   5   2    12989.59    12910.20    156.73 o 
  11   5   2    10958.33    11738.59    169.72 o 
  12   5   2       49.16       42.80     84.80 o 
 -11   6   2    10829.91    10547.69    104.27 o 
 -10   6   2      324.29      318.43     40.34 o 
  -9   6   2      971.44     1010.57     41.39 o 
  -8   6   2    23851.95    23177.77    125.44 o 
  -7   6   2      119.69      117.01     23.65 o 
  -6   6   2     2202.50     2203.88     28.59 o 
  -5   6   2    22319.17    21343.29     87.50 o 
  -4   6   2     1690.60     1773.94     41.52 o 
  -3   6   2      256.09      315.04     17.09 o 
  -2   6   2     8522.25     8814.33     79.45 o 
  -1   6   2    19248.20    18314.74    315.26 o 
   0   6   2      881.62      862.14     19.29 o 
   1   6   2        7.22       31.69     10.58 o 
   2   6   2    38517.73    36914.13    108.59 o 
   3   6   2     9628.52     9388.60     33.85 o 
   4   6   2      685.93      708.69     16.69 o 
   5   6   2    29838.92    29996.47    176.35 o 
   6   6   2     8092.46     8381.87    141.19 o 
   7   6   2       25.21       56.07     12.73 o 
   8   6   2     7209.67     7244.79    103.17 o 
   9   6   2     2551.68     2591.91     85.14 o 
  10   6   2     6303.35     6099.48    120.94 o 
  11   6   2      521.76      379.17     82.72 o 
  12   6   2     6026.47     6089.83    140.27 o 
 -10   7   2     1293.76     1348.27     51.16 o 
  -9   7   2     4413.31     4311.80     68.47 o 
  -8   7   2       34.65       56.40     33.58 o 
  -7   7   2       39.87       73.45     34.74 o 
  -6   7   2    27063.47    26642.29    447.57 o 
  -5   7   2      480.15      467.75     20.49 o 
  -4   7   2     4484.19     4667.73    121.42 o 
  -3   7   2    44018.15    45546.93   1012.96 o 
  -2   7   2     2522.02     2779.43     34.55 o 
  -1   7   2     5809.94     6383.68    109.09 o 
   0   7   2    12616.38    12313.33     81.10 o 
   1   7   2    17421.78    17421.31    144.89 o 
   2   7   2      121.65      159.49     14.84 o 
   3   7   2      125.59      142.90     13.07 o 
   4   7   2    41089.18    40147.75     90.78 o 
   5   7   2      236.84      292.02     13.92 o 
   6   7   2     1757.58     1723.03     27.75 o 
   7   7   2    23198.30    22737.01    248.01 o 
   8   7   2      660.91      661.98     25.69 o 
   9   7   2     1421.36     1338.36     62.72 o 
  10   7   2     9983.21     9488.98    140.56 o 
  11   7   2      395.71      317.59     75.79 o 
  -9   8   2     5488.15     5598.94     80.48 o 
  -8   8   2     1460.58     1534.30     52.15 o 
  -7   8   2     4086.06     4140.84     68.80 o 
  -6   8   2      937.06     1029.41    150.50 o 
  -5   8   2     2250.03     2409.03     48.26 o 
  -4   8   2    18610.26    19037.07    919.52 o 
  -3   8   2      105.16      179.16     20.70 o 
  -2   8   2     5698.17     6795.23    172.69 o 
  -1   8   2    29675.27    31421.40    119.71 o 
   0   8   2       27.18       63.45     18.38 o 
   1   8   2    14372.24    13801.18     60.48 o 
   2   8   2    25566.51    24126.59    377.97 o 
   3   8   2     8334.85     8338.53    104.00 o 
   4   8   2     5348.53     5088.02     31.39 o 
   5   8   2      723.15      713.78     29.59 o 
   6   8   2    13395.15    13023.33     96.74 o 
   7   8   2       79.04       69.00     19.06 o 
   8   8   2     1510.99     1485.99     31.73 o 
   9   8   2    21691.01    20801.95    179.49 o 
  10   8   2      552.32      440.96     75.67 o 
  11   8   2     3835.21     3635.70    114.34 o 
  -9   9   2     4750.78     4758.68     83.83 o 
  -8   9   2      163.59      128.92     46.90 o 
  -7   9   2    17987.67    17794.79    137.77 o 
  -6   9   2     1583.94     1455.84     56.76 o 
  -5   9   2      989.59      996.49     74.36 o 
  -4   9   2     9930.25     9872.01     75.79 o 
  -3   9   2      435.62      524.56     29.85 o 
  -2   9   2    10973.07    12575.14    188.29 o 
  -1   9   2     6674.17     7408.47    123.55 o 
   0   9   2    23821.23    24750.93     88.18 o 
   1   9   2    33070.03    32585.93   1032.24 o 
   2   9   2      443.48      423.41     21.48 o 
   3   9   2    33372.53    32489.53    210.87 o 
   4   9   2     9169.38     8806.33     55.43 o 
   5   9   2      895.08      860.53     50.73 o 
   6   9   2     6415.25     6154.76    100.39 o 
   7   9   2      724.77      652.73     68.25 o 
   8   9   2     3912.43     3895.35     90.31 o 
   9   9   2     1204.21     1090.81     76.23 o 
  10   9   2     2450.04     2394.00     98.53 o 
  -8  10   2     8676.10     8905.18    113.69 o 
  -7  10   2     5201.01     5024.45     89.30 o 
  -6  10   2     1153.15     1067.43     59.91 o 
  -5  10   2    21871.25    23105.53   1533.25 o 
  -4  10   2     1069.57     1217.03    160.73 o 
  -3  10   2       53.51       77.22     50.03 o 
  -2  10   2    15523.59    16594.73   1065.61 o 
  -1  10   2     3772.10     4090.09    124.52 o 
   0  10   2      840.58      962.52     62.85 o 
   1  10   2     2059.28     2074.74     69.80 o 
   2  10   2    19297.15    18644.12    339.36 o 
   3  10   2     7105.56     6810.88     96.27 o 
   4  10   2        1.84       27.72     24.69 o 
   5  10   2    18628.71    19033.10    126.35 o 
   6  10   2     6146.22     6427.48    327.05 o 
   7  10   2      174.84      105.72     43.36 o 
   8  10   2    14613.93    14613.47    152.04 o 
   9  10   2      207.87      256.00     69.03 o 
  -7  11   2      710.81      561.37     63.64 o 
  -6  11   2     7699.39     7474.24    112.37 o 
  -5  11   2     1049.88      820.24     63.03 o 
  -4  11   2     1699.05     1688.01    291.41 o 
  -3  11   2    22660.78    22594.74   2033.82 o 
  -2  11   2     4109.25     4069.72     58.26 o 
  -1  11   2      450.40      471.17     34.80 o 
   0  11   2    12108.91    12854.89    869.09 o 
   1  11   2     1193.11     1250.37     98.19 o 
   2  11   2        7.52       40.53     25.97 o 
   3  11   2     6804.75     6369.26     72.88 o 
   4  11   2     4811.59     4695.46     56.59 o 
   5  11   2     4851.32     4678.39     98.40 o 
   6  11   2       24.00       19.62     30.39 o 
   7  11   2    24000.33    24579.56    174.09 o 
   8  11   2     3751.42     3483.86     89.85 o 
  -5  12   2     1120.61     1038.53     70.36 o 
  -4  12   2     6832.74     6974.66    747.41 o 
  -3  12   2      139.75      277.13     37.51 o 
  -2  12   2     1451.11     1530.97     45.13 o 
  -1  12   2    16396.67    18752.45    109.23 o 
   0  12   2     1797.04     1852.57    121.96 o 
   1  12   2     6397.99     6447.21    494.07 o 
   2  12   2    11705.71    11478.52    121.60 o 
   5  12   2     6810.76     7365.62    731.51 o 
   6  12   2     2167.33     2084.18     51.22 o 
   7  12   2       78.99      124.90     34.09 o 
  -3  13   2     1317.23     1464.02     49.04 o 
  -2  13   2     2243.25     2441.84    232.17 o 
  -1  13   2     2289.49     2501.23    123.42 o 
   0  13   2     1098.63     1336.25     75.43 o 
   1  13   2     9088.75    10219.71    128.82 o 
   2  13   2       36.14       64.38     55.21 o 
   3  13   2     6932.43     6085.16     97.53 o 
   4  13   2    15051.19    17169.29    157.46 o 
   5  13   2       10.41      132.91     72.93 o 
   0  14   2      675.46      735.65     71.62 o 
   1  14   2     4740.12     5379.55    104.17 o 
   2  14   2      730.64      759.94     64.44 o 
  -4 -13   3     1919.42     1915.89     94.48 o 
  -3 -13   3     1576.65     1425.66    347.77 o 
  -2 -13   3     6112.10     6224.38    776.19 o 
  -1 -13   3     9171.01     9980.53    698.40 o 
   0 -13   3        6.22       61.33     78.68 o 
   1 -13   3    11534.78    13612.82    154.51 o 
   2 -13   3     7714.11     9059.30    204.12 o 
  -6 -12   3     1174.16     1151.41    115.72 o 
  -5 -12   3      183.71       65.45     53.52 o 
  -4 -12   3    10892.33    10863.18    145.52 o 
  -3 -12   3     2171.91     2236.83     90.15 o 
  -2 -12   3     1478.12     1386.25    184.22 o 
  -1 -12   3     2406.77     2561.07    197.75 o 
   0 -12   3     9449.59    10347.86    332.71 o 
   1 -12   3     6612.37     7755.86     85.74 o 
   2 -12   3      335.49      473.17    101.65 o 
   3 -12   3    19800.90    21559.56   1238.85 o 
   4 -12   3     4521.89     5065.27    588.89 o 
   5 -12   3      193.81      167.36     54.68 o 
  -7 -11   3      458.91      441.80     46.86 o 
  -6 -11   3      406.38      453.30     45.63 o 
  -5 -11   3    28459.95    28722.96   1232.16 o 
  -4 -11   3      921.16      983.09     95.80 o 
  -3 -11   3      126.14      101.15     38.10 o 
  -2 -11   3    14849.34    15794.48    157.55 o 
  -1 -11   3      243.52      244.12     40.81 o 
   0 -11   3       85.51      158.88     42.42 o 
   1 -11   3     7805.38     8976.07     99.93 o 
   2 -11   3     9758.78    10490.64    173.99 o 
   3 -11   3     2111.83     2249.79    236.69 o 
   4 -11   3       31.93       88.33     46.70 o 
   5 -11   3    23908.28    23784.66   4641.36 o 
   6 -11   3     2503.01     2669.11    574.25 o 
  -8 -10   3     6280.05     6327.46     82.31 o 
  -7 -10   3     2176.61     2142.84     92.72 o 
  -6 -10   3     4121.73     4262.69    232.96 o 
  -5 -10   3      444.82      414.98     75.14 o 
  -4 -10   3      553.41      572.91     41.85 o 
  -3 -10   3    20826.18    21287.32    950.78 o 
  -2 -10   3     1974.88     2220.12    202.77 o 
  -1 -10   3     4115.05     4058.81    305.72 o 
   0 -10   3    19591.28    21104.06    116.63 o 
   1 -10   3        1.51       13.51     40.17 o 
   2 -10   3     3189.44     3496.24     98.89 o 
   3 -10   3     6281.54     6826.94    948.79 o 
   4 -10   3     1126.59     1301.14    272.60 o 
   5 -10   3       61.33      126.49     52.08 o 
   6 -10   3       11.69       99.16     55.49 o 
   7 -10   3    10657.90    11921.09   1582.54 o 
   8 -10   3      445.27      301.88     62.17 o 
  -9  -9   3    11984.78    11655.54    582.07 o 
  -8  -9   3     8446.45     8353.32    207.30 o 
  -7  -9   3      250.45      235.85     39.04 o 
  -6  -9   3    11278.23    11078.01    269.48 o 
  -5  -9   3     2735.25     2647.76     78.03 o 
  -4  -9   3     2279.23     2266.30    118.03 o 
  -3  -9   3     7150.03     7392.54    352.30 o 
  -2  -9   3     3652.48     4093.42    250.35 o 
  -1  -9   3    15360.91    14974.32    137.01 o 
   0  -9   3      236.44      287.58     78.20 o 
   1  -9   3     9430.17    10306.21    222.22 o 
   2  -9   3    14028.23    14951.74    569.73 o 
   3  -9   3      203.63      308.81    119.03 o 
   4  -9   3     8689.16     8511.04    938.74 o 
   5  -9   3     8860.61     8906.77    987.78 o 
   6  -9   3      584.96      706.89     43.33 o 
   7  -9   3     1855.05     2017.44    233.66 o 
   8  -9   3       37.87       54.44     69.24 o 
   9  -9   3     6900.49     6897.71    107.48 o 
 -10  -8   3     5587.15     5398.78    279.67 o 
  -9  -8   3     3252.47     3247.36     63.60 o 
  -8  -8   3      910.73      843.21     41.18 o 
  -7  -8   3    13039.86    13160.91    102.38 o 
  -6  -8   3     7047.66     7032.35    334.02 o 
  -5  -8   3        6.76       69.59     34.03 o 
  -4  -8   3    22418.33    23193.46    846.84 o 
  -3  -8   3     1734.34     1978.53     45.30 o 
  -2  -8   3     1777.80     1981.39     35.24 o 
  -1  -8   3    11928.98    13201.13    229.31 o 
   0  -8   3      473.72      508.30     24.68 o 
   1  -8   3     9223.54     8786.68    100.06 o 
   2  -8   3     1497.71     1491.29     50.38 o 
   3  -8   3    21102.84    19842.48   2346.51 o 
   4  -8   3    15348.78    15252.82   1109.07 o 
   5  -8   3      148.52      138.72     43.64 o 
   6  -8   3    24356.13    24442.87    162.49 o 
   7  -8   3     9158.03     9286.75    700.39 o 
   8  -8   3       52.91       20.79     36.80 o 
   9  -8   3     6359.71     6463.03     94.57 o 
 -11  -7   3      168.56      224.15     49.25 o 
 -10  -7   3     1254.08     1286.90     55.12 o 
  -9  -7   3     7808.48     8293.48    148.58 o 
  -8  -7   3     5869.28     5862.73     79.73 o 
  -7  -7   3     1113.88     1130.80     35.84 o 
  -6  -7   3      599.67      588.72     24.87 o 
  -5  -7   3    15429.17    15404.52    349.11 o 
  -4  -7   3     3508.82     3611.19    152.47 o 
  -3  -7   3     3007.38     3472.95     49.57 o 
  -2  -7   3    37449.19    40986.60    646.14 o 
  -1  -7   3     4798.87     4811.51     45.05 o 
   0  -7   3      568.13      533.07     22.91 o 
   1  -7   3    18452.71    17458.72    146.27 o 
   2  -7   3     1366.46     1171.39     45.69 o 
   3  -7   3     1298.02     1210.87     25.28 o 
   4  -7   3     7895.26     7436.78     48.27 o 
   5  -7   3    12582.71    12418.99    108.58 o 
   6  -7   3    16565.39    16736.16    122.70 o 
   7  -7   3        1.21        0.00     36.18 o 
   8  -7   3    18460.56    18838.42    417.41 o 
   9  -7   3     6624.34     6625.45     87.27 o 
  10  -7   3      204.53      216.35     42.14 o 
 -11  -6   3     2698.00     2702.60    114.68 o 
 -10  -6   3    21757.11    22553.68    220.63 o 
  -9  -6   3      208.55      283.48     74.07 o 
  -8  -6   3     5979.22     6112.65     69.56 o 
  -7  -6   3    17560.16    17827.36    226.02 o 
  -6  -6   3     2113.18     2172.90     35.81 o 
  -5  -6   3      781.51      766.38     21.17 o 
  -4  -6   3     2104.50     2049.87    134.26 o 
  -3  -6   3    17205.00    18348.04     92.61 o 
  -2  -6   3      632.16      756.67     22.12 o 
  -1  -6   3     3377.26     3363.10     36.47 o 
   0  -6   3    39190.86    36693.91    460.59 o 
   1  -6   3     3930.34     3943.80     53.96 o 
   2  -6   3     5797.60     5516.88     39.89 o 
   3  -6   3    18654.01    17552.06     64.48 o 
   4  -6   3     1074.91     1119.87     36.02 o 
   5  -6   3      483.99      613.00     23.85 o 
   6  -6   3     5764.44     5542.15     72.61 o 
   7  -6   3     4825.26     4822.65     65.79 o 
   8  -6   3      762.66      812.63     92.22 o 
   9  -6   3       71.54      113.34     35.40 o 
  10  -6   3    18516.89    18601.15    129.83 o 
  11  -6   3     3189.64     3086.64     65.12 o 
 -11  -5   3     5810.56     6053.26    142.89 o 
 -10  -5   3      126.69      162.59     75.74 o 
  -9  -5   3     9032.05     9504.06    145.98 o 
  -8  -5   3    22096.50    21814.03    488.91 o 
  -7  -5   3      486.07      561.25     20.01 o 
  -6  -5   3    14011.46    13486.67    289.94 o 
  -5  -5   3    28285.12    28523.01    733.93 o 
  -4  -5   3       38.08       65.51     15.62 o 
  -3  -5   3    10592.32    10497.49     89.10 o 
  -2  -5   3     9027.85    10024.45    207.72 o 
  -1  -5   3    32480.49    33419.93     86.98 o 
   0  -5   3     1070.02     1285.65     31.41 o 
   1  -5   3     1665.50     1637.99     23.43 o 
   2  -5   3    66868.16    69469.92    121.10 o 
   3  -5   3      383.45      430.99     15.89 o 
   4  -5   3    18076.01    17087.91    255.06 o 
   5  -5   3    31074.29    30246.26    108.12 o 
   6  -5   3      124.72      146.30     14.69 o 
   7  -5   3     9551.78     9272.55    115.30 o 
   8  -5   3    10052.99     9598.47     97.28 o 
   9  -5   3     5299.48     5280.77     67.59 o 
  10  -5   3      255.05      263.81     35.35 o 
  11  -5   3        4.20        0.00     36.11 o 
 -12  -4   3       45.67        0.00    100.69 o 
 -11  -4   3     8882.37     9543.73    168.60 o 
 -10  -4   3      516.64      544.66     82.38 o 
  -9  -4   3     3047.43     3081.86    100.94 o 
  -8  -4   3     3345.37     3252.89     38.26 o 
  -7  -4   3    12595.75    12331.58    251.46 o 
  -6  -4   3    12068.79    11726.40    157.51 o 
  -5  -4   3       42.79       76.05     14.10 o 
  -4  -4   3    57697.22    59583.49    148.53 o 
  -3  -4   3    25062.48    24640.27     91.92 o 
  -2  -4   3     3103.79     3483.63     50.84 o 
  -1  -4   3    39306.41    40591.63    156.59 o 
   0  -4   3     3582.04     3561.33     51.31 o 
   1  -4   3     9848.92     9826.19     71.25 o 
   2  -4   3     5581.77     5363.88     59.93 o 
   3  -4   3     2831.47     2910.61     48.59 o 
   4  -4   3    33197.84    31840.69     92.10 o 
   5  -4   3        5.28       34.08     11.73 o 
   6  -4   3    12299.95    12227.70    106.17 o 
   7  -4   3    35547.33    34619.43    199.83 o 
   8  -4   3      329.49      351.42     16.70 o 
   9  -4   3     8803.54     9125.77    913.54 o 
  10  -4   3     7089.54     7213.45   1290.29 o 
  11  -4   3      984.37      956.93     44.92 o 
  12  -4   3     4386.00     4166.01     72.37 o 
 -12  -3   3    11854.29    12060.09    198.66 o 
 -11  -3   3     2019.20     1892.39    112.71 o 
 -10  -3   3     1067.82      964.68     90.00 o 
  -9  -3   3    17927.92    17545.36    193.13 o 
  -8  -3   3      135.96      161.08     42.60 o 
  -7  -3   3      303.58      311.58     14.05 o 
  -6  -3   3    11073.19    10687.69     84.76 o 
  -5  -3   3    12330.03    11953.84     95.60 o 
  -4  -3   3     9683.75     9442.17     61.03 o 
  -3  -3   3     3360.52     3468.11     26.89 o 
  -2  -3   3    46040.29    46736.91    101.95 o 
  -1  -3   3     2898.40     2880.44     36.23 o 
   0  -3   3       44.38      178.11     15.85 o 
   1  -3   3    60284.14    61209.79    103.74 o 
   2  -3   3     4677.68     4749.37     76.10 o 
   3  -3   3      688.32      717.59     17.39 o 
   4  -3   3    27247.69    27347.32     85.36 o 
   5  -3   3     1553.15     1546.63     14.41 o 
   6  -3   3    15586.41    15702.15     60.28 o 
   7  -3   3      202.34      234.18     16.31 o 
   8  -3   3    12669.88    12453.79     44.47 o 
   9  -3   3    15575.43    14523.59    153.46 o 
  10  -3   3      138.01      146.34     30.29 o 
  11  -3   3    10793.85    11311.49   1138.97 o 
  12  -3   3     6308.03     6078.35     78.38 o 
 -12  -2   3      123.73      141.71    100.96 o 
 -11  -2   3      426.18      276.05     93.06 o 
 -10  -2   3    15208.67    13500.04    183.13 o 
  -9  -2   3      929.16      858.25     82.24 o 
  -8  -2   3     3092.90     2925.47    168.28 o 
  -7  -2   3    36829.00    36448.97    426.09 o 
  -6  -2   3     1151.40     1077.94     17.89 o 
  -5  -2   3     3628.84     3573.27     63.72 o 
  -4  -2   3    21797.44    21403.44    116.04 o 
  -3  -2   3    13030.76    13100.12    216.08 o 
  -2  -2   3     1313.82     1467.98     22.98 o 
  -1  -2   3    14790.44    15159.40     89.77 o 
   0  -2   3    49481.89    50596.62     93.78 o 
   1  -2   3    13328.11    13565.92     78.63 o 
   2  -2   3      182.36      209.45      8.34 o 
   3  -2   3    79291.91    84644.82    710.40 o 
   4  -2   3     2985.66     2834.70     17.64 o 
   5  -2   3      114.20      229.37     16.17 o 
   6  -2   3    23754.55    23752.04    143.56 o 
   7  -2   3      709.80      716.16     19.61 o 
   8  -2   3      262.34      242.53     13.70 o 
   9  -2   3     2230.29     2279.15     22.37 o 
  10  -2   3    11364.53    11583.37    663.53 o 
  11  -2   3     1487.65     1523.95    102.52 o 
  12  -2   3      150.53      119.42     35.31 o 
 -12  -1   3     4071.82     3967.03    139.63 o 
 -11  -1   3     3498.41     3610.85    125.73 o 
 -10  -1   3      569.75      475.22     86.20 o 
  -9  -1   3      360.07      292.60     75.34 o 
  -8  -1   3    18369.71    17584.98    632.12 o 
  -7  -1   3      944.26      937.69     10.95 o 
  -6  -1   3     6202.94     6001.65     88.27 o 
  -5  -1   3    33580.75    33487.27    280.52 o 
  -4  -1   3     2909.13     3243.29     40.10 o 
  -3  -1   3    23032.39    24006.44     81.45 o 
  -2  -1   3    24688.03    25190.20     95.56 o 
  -1  -1   3      161.40      258.00     18.26 o 
   0  -1   3    18967.45    20256.71     40.71 o 
   1  -1   3     5188.53     5543.05     60.45 o 
   2  -1   3    15426.32    15285.76    100.12 o 
   3  -1   3     1633.44     1709.83     15.81 o 
   4  -1   3       51.69      126.98      6.48 o 
   5  -1   3    28389.49    27892.87     73.19 o 
   6  -1   3     1192.56     1127.22     14.06 o 
   7  -1   3     6418.58     6635.06     27.79 o 
   8  -1   3    28902.21    28394.03    163.22 o 
   9  -1   3       45.24       71.23     14.00 o 
  10  -1   3     1582.16     1473.65     23.87 o 
  11  -1   3     5087.06     4892.26     58.45 o 
  12  -1   3     4074.70     4285.69     82.51 o 
 -12   0   3      118.58       15.49     98.49 o 
 -11   0   3     9718.92     9810.76    162.13 o 
 -10   0   3     9108.15     8898.09    274.35 o 
  -9   0   3     3020.43     2956.04    131.26 o 
  -8   0   3    10053.92     9727.82    103.99 o 
  -7   0   3      521.21      554.07     10.42 o 
  -6   0   3    40515.63    40713.90    354.53 o 
  -5   0   3     8559.76     8385.79     51.14 o 
  -4   0   3     7400.75     7040.70     63.38 o 
  -3   0   3    34117.72    33652.53    209.70 o 
  -2   0   3       38.58       91.11      7.98 o 
  -1   0   3    86501.89    92200.93    669.29 o 
   0   0   3    63008.73    67827.54    236.81 o 
   1   0   3      166.10      176.42     10.24 o 
   2   0   3     3853.21     3796.81     37.09 o 
   3   0   3     1347.02     1645.16     16.74 o 
   4   0   3    16064.65    15740.30     97.18 o 
   5   0   3     7903.96     8230.48     47.21 o 
   6   0   3     3517.15     3467.94     23.66 o 
   7   0   3    29399.80    29616.12     72.11 o 
   8   0   3     1705.60     1742.68     22.90 o 
   9   0   3     6005.06     5911.17     48.11 o 
  10   0   3    20953.74    20689.94    243.93 o 
  11   0   3        2.07       26.85     50.36 o 
  12   0   3     1695.38     1725.60    175.24 o 
 -12   1   3     9410.96     9489.88     83.59 o 
 -11   1   3     3185.65     3389.33     56.37 o 
 -10   1   3      118.08       93.20     65.70 o 
  -9   1   3    42106.43    42392.76    628.71 o 
  -8   1   3     2371.62     2471.71     37.49 o 
  -7   1   3      798.76      796.28     17.88 o 
  -6   1   3    47016.68    47760.08    220.04 o 
  -5   1   3     1790.49     2021.86     32.37 o 
  -4   1   3    11374.43    11073.68     71.47 o 
  -3   1   3      702.92      653.21     10.50 o 
  -2   1   3     5048.91     5096.97     42.71 o 
  -1   1   3    46233.96    46753.13    148.29 o 
   0   1   3     1294.68     1447.07     17.22 o 
   1   1   3    23159.51    23661.20    122.96 o 
   2   1   3    37508.61    39056.85    130.82 o 
   3   1   3       36.73      119.48      6.61 o 
   4   1   3    35094.86    36188.62    169.27 o 
   5   1   3      717.56      706.31     21.70 o 
   6   1   3     5973.77     5752.08     27.06 o 
   7   1   3     9561.50     9631.01     90.14 o 
   8   1   3     2198.58     2210.49     21.88 o 
   9   1   3    17521.63    17557.85    124.54 o 
  10   1   3      368.78      361.64     17.45 o 
  11   1   3    14216.91    14208.89    352.90 o 
  12   1   3    12903.58    12980.31     91.77 o 
 -12   2   3       69.80       46.05     35.51 o 
 -11   2   3     2182.45     2178.69     46.63 o 
 -10   2   3    10809.09    11508.63    467.03 o 
  -9   2   3     1233.28     1248.37     33.67 o 
  -8   2   3     2253.73     2231.21     34.97 o 
  -7   2   3    39732.00    40236.70    378.35 o 
  -6   2   3     6419.64     6413.70     91.25 o 
  -5   2   3     5348.72     5829.43     33.43 o 
  -4   2   3    38071.12    36924.28    378.31 o 
  -3   2   3      956.54     1042.30     22.74 o 
  -2   2   3      384.94      421.15      7.59 o 
  -1   2   3    30822.37    32205.01    129.27 o 
   0   2   3     9156.04     9313.94     54.66 o 
   1   2   3     9817.20    10077.51     43.46 o 
   2   2   3       22.67       62.15      7.74 o 
   3   2   3    25556.44    25761.61    154.61 o 
   4   2   3    31970.99    32943.21    130.27 o 
   5   2   3     1331.39     1360.13     13.55 o 
   6   2   3    41713.92    42769.30    230.80 o 
   7   2   3     4784.23     4831.64     88.10 o 
   8   2   3     4213.02     3992.75     29.54 o 
   9   2   3     6087.26     5841.78     40.59 o 
  10   2   3     1879.29     1839.10     91.93 o 
  11   2   3     4491.83     4384.48    122.89 o 
  12   2   3     1084.86     1095.84    104.02 o 
 -12   3   3    10105.95    10412.97    102.13 o 
 -11   3   3      161.56      156.72     38.92 o 
 -10   3   3     2449.18     2410.18     43.15 o 
  -9   3   3     3626.39     3536.20     74.42 o 
  -8   3   3     7268.24     7282.68     54.25 o 
  -7   3   3      204.27      209.68      9.25 o 
  -6   3   3      190.96      203.86      7.72 o 
  -5   3   3    43863.09    43629.38    180.07 o 
  -4   3   3     2500.55     2595.43     29.63 o 
  -3   3   3    12304.50    11947.30    334.99 o 
  -2   3   3    49831.29    50307.61    674.05 o 
  -1   3   3     1023.63     1110.67     15.48 o 
   0   3   3     3766.54     4029.95     33.67 o 
   1   3   3    14803.77    14591.80     41.93 o 
   2   3   3     6000.58     6058.13     53.30 o 
   3   3   3      684.30      771.39     11.71 o 
   4   3   3      936.81      988.61     14.69 o 
   5   3   3    37263.64    38302.25    163.62 o 
   6   3   3     5188.33     5088.04     74.77 o 
   7   3   3     1599.91     1712.53     21.35 o 
   8   3   3    19413.49    19143.04    111.30 o 
   9   3   3      725.29      765.46     28.49 o 
  10   3   3     1046.81      925.49     81.15 o 
  11   3   3    13607.16    13627.02    176.32 o 
  12   3   3      229.45      347.61     93.69 o 
 -11   4   3     6298.73     6153.53     76.37 o 
 -10   4   3    10478.99    10698.40     91.88 o 
  -9   4   3       46.23       23.36     25.81 o 
  -8   4   3     6021.32     5813.84     50.11 o 
  -7   4   3     3708.78     3660.59     62.33 o 
  -6   4   3     2710.22     2587.85     29.03 o 
  -5   4   3     2521.61     2349.74     33.29 o 
  -4   4   3     1359.44     1281.89     29.30 o 
  -3   4   3    22258.88    21490.23     68.90 o 
  -2   4   3      247.19      333.82     12.31 o 
  -1   4   3    12017.11    11972.08     77.70 o 
   0   4   3    72161.76    74106.49    138.15 o 
   1   4   3     1934.98     1897.08     29.24 o 
   2   4   3    27052.98    27342.80    129.88 o 
   3   4   3    58406.57    64233.18     79.53 o 
   4   4   3    18154.93    19029.05    145.84 o 
   5   4   3     5164.35     5158.97     73.95 o 
   6   4   3     1475.49     1593.32     42.29 o 
   7   4   3    31516.17    32383.85    151.24 o 
   8   4   3       41.44       25.25     18.07 o 
   9   4   3      740.58      612.46     64.92 o 
  10   4   3    27032.24    25919.13    209.18 o 
  11   4   3     1004.81     1000.78     82.75 o 
  12   4   3     3989.39     3901.69    125.98 o 
 -11   5   3     7267.22     6876.10     83.93 o 
 -10   5   3        7.25       56.30     34.64 o 
  -9   5   3    12631.31    11954.18     92.43 o 
  -8   5   3     6190.91     6011.34     63.96 o 
  -7   5   3      691.27      654.89     30.94 o 
  -6   5   3    13809.95    13387.27     55.68 o 
  -5   5   3    11107.52    10489.26    278.56 o 
  -4   5   3       71.75       93.71     12.56 o 
  -3   5   3    10820.83    10497.48     50.75 o 
  -2   5   3     2137.12     2491.09     39.56 o 
  -1   5   3    20556.58    21039.01    202.41 o 
   0   5   3     6310.60     6304.60     32.32 o 
   1   5   3    14700.10    14599.96    101.19 o 
   2   5   3    24028.48    22660.83    128.94 o 
   3   5   3      752.28      906.91     13.28 o 
   4   5   3    27902.51    28538.88    146.49 o 
   5   5   3    20534.01    19988.61    159.44 o 
   6   5   3     2932.16     2902.42     28.57 o 
   7   5   3    10347.65    10424.26     52.19 o 
   8   5   3     1773.33     1758.15     40.45 o 
   9   5   3    11361.57    10959.53    134.19 o 
  10   5   3     1030.18     1041.53     77.34 o 
  11   5   3      194.81      223.75     76.12 o 
  12   5   3    14340.46    14935.33    195.42 o 
 -10   6   3     2241.65     2195.45     56.34 o 
  -9   6   3      947.35     1008.11     42.68 o 
  -8   6   3     1421.81     1380.56     42.10 o 
  -7   6   3     6131.93     6112.44     65.56 o 
  -6   6   3     6558.76     6408.10     41.30 o 
  -5   6   3      188.39      189.03     20.59 o 
  -4   6   3    30884.87    31870.73    676.02 o 
  -3   6   3     7533.17     7580.83    201.87 o 
  -2   6   3        0.70       35.06      5.83 o 
  -1   6   3    20803.27    18616.31    279.68 o 
   0   6   3       82.46      159.20     11.25 o 
   1   6   3     6992.12     6835.53     44.29 o 
   2   6   3     5023.33     4786.82     29.46 o 
   3   6   3     5596.97     5016.84     25.86 o 
   4   6   3     5032.31     4760.80     75.14 o 
   5   6   3      211.48      221.51     13.01 o 
   6   6   3    26867.26    27003.02    301.17 o 
   7   6   3    13265.24    13141.40     71.02 o 
   8   6   3      127.10      125.78     51.97 o 
   9   6   3     9085.30     8502.27    121.06 o 
  10   6   3     2177.23     2214.33     86.82 o 
  11   6   3     3476.60     3654.89    107.70 o 
  12   6   3     1675.23     1821.34    106.75 o 
 -10   7   3     1110.81     1029.97     49.46 o 
  -9   7   3     9182.20     9181.11     91.81 o 
  -8   7   3     1086.39     1177.06     42.60 o 
  -7   7   3      432.82      491.08     35.62 o 
  -6   7   3     2060.36     2137.76     69.69 o 
  -5   7   3    25149.27    25739.59   1025.97 o 
  -4   7   3     4147.65     4434.70    160.96 o 
  -3   7   3      357.22      412.44     19.04 o 
  -2   7   3    34242.65    34878.49    906.93 o 
  -1   7   3     4011.63     3701.17     47.47 o 
   0   7   3      344.51      309.71     21.77 o 
   1   7   3    38244.95    38574.59    983.53 o 
   2   7   3       93.27      116.95     12.50 o 
   3   7   3      229.75      260.09     13.46 o 
   4   7   3     6905.88     6749.12     50.18 o 
   5   7   3     8283.99     8445.56     36.43 o 
   6   7   3     4684.64     4597.49     58.77 o 
   7   7   3       89.77      152.38     40.53 o 
   8   7   3    20095.81    19819.75    418.69 o 
   9   7   3     9489.19     9459.72    236.94 o 
  10   7   3     1881.63     1830.31     68.54 o 
  11   7   3    14422.01    14809.12    178.18 o 
  -9   8   3       36.31       91.41     39.53 o 
  -8   8   3     5742.51     5749.87     78.33 o 
  -7   8   3    13668.49    13644.75    110.28 o 
  -6   8   3     1642.45     1608.62     55.35 o 
  -5   8   3     2152.66     2531.95     94.61 o 
  -4   8   3     7550.02     7914.20    304.04 o 
  -3   8   3    10673.30    11410.35     78.54 o 
  -2   8   3       67.21      108.63     19.18 o 
  -1   8   3      339.21      264.07     22.63 o 
   0   8   3    38427.18    36624.49    188.48 o 
   1   8   3     2752.69     2581.27     47.09 o 
   2   8   3     8991.21     9148.54     59.37 o 
   3   8   3    38510.18    37476.49     85.92 o 
   4   8   3      530.74      565.53     40.73 o 
   5   8   3      782.73      816.94     92.49 o 
   6   8   3    10502.24    10249.67    270.65 o 
   7   8   3     4011.18     3733.91     54.30 o 
   8   8   3      142.18      175.31     24.41 o 
   9   8   3      346.68      395.34     56.88 o 
  10   8   3    11978.17    12266.35    154.93 o 
  11   8   3     1093.63     1082.05     87.70 o 
  -8   9   3    11580.17    11599.53    114.16 o 
  -7   9   3      111.61       84.04     43.20 o 
  -6   9   3    13848.46    14293.25    916.89 o 
  -5   9   3    20850.97    23426.52    136.88 o 
  -4   9   3     2519.80     2688.21     43.40 o 
  -3   9   3    11543.84    13508.52    178.95 o 
  -2   9   3     7029.80     7342.74     74.56 o 
  -1   9   3     8059.19     8426.50     84.09 o 
   0   9   3     8808.63     8258.73     67.55 o 
   1   9   3     1326.02     1341.57     41.97 o 
   2   9   3    43209.67    41853.13    126.86 o 
   3   9   3      507.06      575.97     33.08 o 
   4   9   3     3675.09     3471.35     63.39 o 
   5   9   3    17894.49    17629.98    258.54 o 
   6   9   3      123.93      139.19     22.48 o 
   7   9   3     6533.43     6291.22     46.59 o 
   8   9   3    11578.80    10916.86    128.31 o 
   9   9   3     1447.16     1468.69     78.50 o 
  10   9   3      485.02      455.48     70.60 o 
  -8  10   3     3122.80     3015.06     75.36 o 
  -7  10   3     4070.57     3880.25     81.51 o 
  -6  10   3     5796.42     5849.92    419.18 o 
  -5  10   3      452.80      531.08     54.23 o 
  -4  10   3    16862.13    18012.68   1796.48 o 
  -3  10   3     3473.58     3535.89    420.12 o 
  -2  10   3      154.07      147.64     31.72 o 
  -1  10   3    29527.51    30287.36    592.35 o 
   0  10   3     3699.64     3971.12    314.80 o 
   1  10   3     1280.59     1327.20    121.27 o 
   2  10   3     4524.88     4573.31     57.23 o 
   3  10   3      109.90      123.79     19.90 o 
   4  10   3     6739.51     6760.73     46.43 o 
   5  10   3       65.05       96.73     23.71 o 
   6  10   3     9296.47     9674.53    599.08 o 
   7  10   3    19031.61    18783.06    245.73 o 
   8  10   3        0.60        0.00     57.69 o 
   9  10   3     8235.79     7692.16    120.41 o 
  -7  11   3      205.94      131.51     55.93 o 
  -6  11   3     6280.88     5725.07     99.91 o 
  -5  11   3      642.94      742.51     67.49 o 
  -4  11   3      912.54      953.02     68.48 o 
  -3  11   3       74.22      119.20     56.25 o 
  -2  11   3    14324.08    14306.19    760.47 o 
  -1  11   3     8943.95     9137.96    233.96 o 
   0  11   3     1138.58     1153.05     64.63 o 
   1  11   3    14175.38    14848.55   1129.63 o 
   2  11   3     3105.36     2993.21    100.77 o 
   3  11   3       11.83        0.00     26.89 o 
   4  11   3    16384.92    15580.06     87.55 o 
   5  11   3      184.57      252.55     57.53 o 
   6  11   3     2656.96     2617.32     50.74 o 
   7  11   3     3250.22     3489.08    298.64 o 
   8  11   3     6365.72     6398.02    112.51 o 
  -5  12   3      715.97      788.54    167.01 o 
  -4  12   3    10062.76    10322.05   1221.17 o 
  -3  12   3      314.95      294.51     38.21 o 
  -2  12   3      238.76      264.09     35.31 o 
  -1  12   3      705.50      793.83    103.02 o 
   0  12   3     7455.13     8039.56    769.50 o 
   1  12   3     1710.84     1726.28    209.09 o 
   2  12   3      109.17       96.87     29.55 o 
   3  12   3    16580.98    14924.38    134.51 o 
   5  12   3     2077.65     1945.89     70.24 o 
   6  12   3    17680.94    17158.78    285.01 o 
   7  12   3       69.91       79.96     40.23 o 
  -3  13   3     3659.40     3835.98    200.49 o 
  -2  13   3     9034.35     9737.57    339.42 o 
  -1  13   3       20.51       93.80     36.32 o 
   0  13   3     4288.71     4594.16    447.84 o 
   1  13   3     2827.92     3033.67     85.39 o 
   2  13   3     6692.65     6873.41    106.74 o 
   3  13   3       11.37        0.00     52.51 o 
   5  13   3    16933.78    19350.59    165.98 o 
   1  14   3      142.71      158.10     64.10 o 
  -2 -13   4     1912.49     1804.06    218.34 o 
  -1 -13   4      165.47      160.89     47.22 o 
   0 -13   4    11481.23    12515.70    481.84 o 
   1 -13   4        7.38       48.15     48.05 o 
  -5 -12   4     6371.38     6351.40    382.72 o 
  -4 -12   4      290.66      155.76     78.77 o 
  -3 -12   4     9132.34     9216.13    136.96 o 
  -2 -12   4     3631.34     3323.46    442.24 o 
  -1 -12   4      872.62      834.20     62.43 o 
   0 -12   4    10369.93    10952.04    203.75 o 
   1 -12   4      151.02      254.02     50.23 o 
   2 -12   4     7728.16     8371.84    184.49 o 
   3 -12   4      234.95      443.16     50.59 o 
   4 -12   4     6258.75     6755.54    542.05 o 
  -7 -11   4      864.24      777.11     81.03 o 
  -6 -11   4      368.16      358.56     46.90 o 
  -5 -11   4      651.14      631.99     46.62 o 
  -4 -11   4    13893.09    14231.46    870.02 o 
  -3 -11   4     4587.56     4733.01    246.72 o 
  -2 -11   4      413.57      328.91     68.38 o 
  -1 -11   4    23557.56    23048.90   1705.99 o 
   0 -11   4     4090.28     4350.89     82.83 o 
   1 -11   4      143.20      171.27     45.36 o 
   2 -11   4    19324.42    21085.79    128.14 o 
   3 -11   4      656.86      668.26     50.71 o 
   4 -11   4     2977.78     3050.35    282.27 o 
   5 -11   4     2746.77     2622.89    625.96 o 
   6 -11   4     5990.22     5534.89   1170.98 o 
  -8 -10   4      750.67      747.66     47.92 o 
  -7 -10   4     3122.52     3073.69     60.37 o 
  -6 -10   4    14228.40    14086.31    579.48 o 
  -5 -10   4      714.86      747.34     45.22 o 
  -4 -10   4      160.55      150.66     60.21 o 
  -3 -10   4     6058.34     6063.54    351.73 o 
  -2 -10   4     8147.43     7872.05    117.35 o 
  -1 -10   4     1099.41      990.54     46.53 o 
   0 -10   4      336.60      343.47     61.02 o 
   1 -10   4    17997.03    20009.62    885.54 o 
   2 -10   4      413.08      515.78     47.24 o 
   3 -10   4      423.80      553.41    108.12 o 
   4 -10   4    16571.00    16647.97   2958.37 o 
   5 -10   4      190.22      143.12     67.28 o 
   6 -10   4      725.27      724.82    142.59 o 
   7 -10   4     5344.37     5830.33    687.76 o 
  -9  -9   4       60.87      110.56     75.10 o 
  -8  -9   4     2074.59     2059.44     52.49 o 
  -7  -9   4    10874.86    11131.61    279.82 o 
  -6  -9   4        1.81        0.00     37.93 o 
  -5  -9   4     6845.83     6868.10    436.18 o 
  -4  -9   4    13521.69    14167.54    730.74 o 
  -3  -9   4      210.07      271.08     64.53 o 
  -2  -9   4     3787.97     4002.61    269.65 o 
  -1  -9   4     2910.21     2845.53     81.76 o 
   0  -9   4     4541.36     4515.91    191.02 o 
   1  -9   4       19.55       83.92     40.62 o 
   2  -9   4      401.77      397.36     45.88 o 
   3  -9   4    17995.39    17287.80   1535.02 o 
   4  -9   4      738.09      632.23     64.13 o 
   5  -9   4     3293.09     3269.39    261.79 o 
   6  -9   4    21193.91    21700.10   1801.89 o 
   7  -9   4        1.04        6.18     39.69 o 
   8  -9   4     1057.31     1019.95     64.14 o 
 -10  -8   4     9994.75    10349.52    157.60 o 
  -9  -8   4       94.01      106.97     76.46 o 
  -8  -8   4     3584.69     3651.67    155.35 o 
  -7  -8   4     2872.16     2946.70    198.15 o 
  -6  -8   4     5215.63     5321.85    198.75 o 
  -5  -8   4    13998.60    14305.04    650.18 o 
  -4  -8   4      123.83      183.17     60.10 o 
  -3  -8   4    19240.72    20101.68   1213.81 o 
  -2  -8   4    14534.13    15145.83    988.70 o 
  -1  -8   4      209.49      248.57     49.26 o 
   0  -8   4    15375.92    15396.53    819.73 o 
   1  -8   4     3148.35     3294.57    250.44 o 
   2  -8   4     3505.10     3342.82     58.97 o 
   3  -8   4     3146.31     2801.12    271.77 o 
   4  -8   4        7.64       92.59     37.58 o 
   5  -8   4    12945.07    12487.32    241.83 o 
   6  -8   4      165.05      189.45     38.53 o 
   7  -8   4     5158.21     5038.93     93.56 o 
   8  -8   4    15126.50    15156.45    134.84 o 
   9  -8   4        3.78       14.22     47.99 o 
 -10  -7   4     5849.63     5784.30    217.10 o 
  -9  -7   4       41.99        2.21     42.98 o 
  -8  -7   4    17315.74    17253.29    118.67 o 
  -7  -7   4      763.08      793.34     31.18 o 
  -6  -7   4     1728.76     1783.14     35.60 o 
  -5  -7   4     8478.50     9406.41    189.70 o 
  -4  -7   4     7801.57     8542.51     91.58 o 
  -3  -7   4     9862.02    10635.93    207.22 o 
  -2  -7   4      146.58      190.36     21.78 o 
  -1  -7   4    29283.49    28675.00    299.73 o 
   0  -7   4    10629.41    10344.27    112.70 o 
   1  -7   4      323.32      393.25     25.42 o 
   2  -7   4    26470.45    24552.55    246.94 o 
   3  -7   4     7187.09     6942.33     58.60 o 
   4  -7   4      206.16      220.01     32.78 o 
   5  -7   4     8310.76     8216.69    237.96 o 
   6  -7   4      855.64      863.24     87.30 o 
   7  -7   4    13324.78    12975.07     82.90 o 
   8  -7   4      191.23      155.16     41.30 o 
   9  -7   4     5371.65     5607.38     83.74 o 
  10  -7   4    12779.17    12569.55    118.30 o 
 -11  -6   4      227.31      300.13     92.38 o 
 -10  -6   4       53.57       51.27     43.05 o 
  -9  -6   4    18542.04    18051.25    106.65 o 
  -8  -6   4     2046.39     1877.42     85.68 o 
  -7  -6   4     1860.59     1871.78     29.48 o 
  -6  -6   4    22214.51    24150.50    389.66 o 
  -5  -6   4       14.92       73.19     22.52 o 
  -4  -6   4      257.63      297.88     26.62 o 
  -3  -6   4    18219.76    18965.07    736.98 o 
  -2  -6   4     3250.90     3395.51     49.83 o 
  -1  -6   4     2520.07     2688.16     32.53 o 
   0  -6   4     3844.16     3614.56     71.59 o 
   1  -6   4    37045.84    35217.72    112.39 o 
   2  -6   4    10003.24     9524.57    109.90 o 
   3  -6   4      452.86      482.81     21.19 o 
   4  -6   4    32312.91    30804.46     83.74 o 
   5  -6   4     4527.56     4569.72    106.72 o 
   6  -6   4      193.33      250.03     27.20 o 
   7  -6   4    12421.89    12586.03     74.15 o 
   8  -6   4       61.31      125.22     36.93 o 
   9  -6   4     1819.84     1851.51     52.39 o 
  10  -6   4     1157.82     1199.97     50.03 o 
 -11  -5   4     5301.11     5289.79    140.05 o 
 -10  -5   4     2983.07     2998.44     79.29 o 
  -9  -5   4       89.85      126.10     26.16 o 
  -8  -5   4      277.46      317.17     26.87 o 
  -7  -5   4    12974.27    12489.04    324.38 o 
  -6  -5   4      504.13      527.11     24.80 o 
  -5  -5   4     3413.06     3252.36     52.21 o 
  -4  -5   4    76950.44    78954.31    649.34 o 
  -3  -5   4      441.44      622.22     49.17 o 
  -2  -5   4     3536.54     3459.34     36.91 o 
  -1  -5   4    42593.99    42963.36    376.78 o 
   0  -5   4     3136.67     3187.03     53.77 o 
   1  -5   4     1685.34     1766.93     52.99 o 
   2  -5   4     2000.95     1843.41     21.78 o 
   3  -5   4    27779.44    27508.58    122.80 o 
   4  -5   4     2763.94     2704.49     32.02 o 
   5  -5   4      275.50      314.45     16.15 o 
   6  -5   4    29108.45    29154.25    189.66 o 
   7  -5   4      555.06      568.18     34.20 o 
   8  -5   4     1318.89     1440.03    134.80 o 
   9  -5   4    19901.28    19479.51    119.70 o 
  10  -5   4      998.69      961.40     42.69 o 
  11  -5   4       27.03        8.55     37.92 o 
 -11  -4   4     1016.42      973.76    102.62 o 
 -10  -4   4     6994.38     7009.65    144.83 o 
  -9  -4   4     2474.07     2420.80     38.50 o 
  -8  -4   4     1321.48     1417.33     57.63 o 
  -7  -4   4     5893.49     5682.66     46.38 o 
  -6  -4   4      388.67      388.14     14.82 o 
  -5  -4   4    23479.73    23456.10    115.89 o 
  -4  -4   4     1219.97     1189.78     23.01 o 
  -3  -4   4    10845.41    11293.51     82.96 o 
  -2  -4   4    41777.23    41237.34    213.51 o 
  -1  -4   4     1455.37     1579.91     26.76 o 
   0  -4   4    15910.02    15177.79    191.38 o 
   1  -4   4    36205.46    35881.61    156.80 o 
   2  -4   4     4684.03     4933.33     39.00 o 
   3  -4   4    21356.92    21184.54     68.60 o 
   4  -4   4    18015.49    18326.57    172.38 o 
   5  -4   4    18208.08    17905.81    202.11 o 
   6  -4   4      470.33      478.83     15.18 o 
   7  -4   4     1090.34     1135.99     17.12 o 
   8  -4   4    20197.05    21035.57   1306.79 o 
   9  -4   4      122.02      133.29     28.26 o 
  10  -4   4     3921.67     3999.69    565.21 o 
  11  -4   4    15681.72    15525.27    114.09 o 
 -12  -3   4      313.67      389.10    105.90 o 
 -11  -3   4     9022.34     8535.92    168.11 o 
 -10  -3   4     1812.83     1579.82    101.87 o 
  -9  -3   4     1160.94     1178.61     72.05 o 
  -8  -3   4    19008.77    18380.68    187.75 o 
  -7  -3   4     6650.54     6330.58    138.94 o 
  -6  -3   4      208.65      233.52     15.51 o 
  -5  -3   4    16484.60    16082.25    242.09 o 
  -4  -3   4       41.75      107.74     13.58 o 
  -3  -3   4     4594.38     4237.44     47.38 o 
  -2  -3   4     4414.89     4087.42     80.76 o 
  -1  -3   4     3873.81     3793.61     71.69 o 
   0  -3   4    36333.76    35603.80     61.81 o 
   1  -3   4      530.89      531.15     16.05 o 
   2  -3   4    35461.83    35536.11    124.80 o 
   3  -3   4    42274.02    43906.88    213.08 o 
   4  -3   4      498.45      493.11     11.46 o 
   5  -3   4    20153.04    19930.45     76.93 o 
   6  -3   4     8266.32     8299.43     94.73 o 
   7  -3   4     6099.00     5946.96     53.41 o 
   8  -3   4     3689.68     3544.28     33.33 o 
   9  -3   4     1718.14     1614.44    191.53 o 
  10  -3   4    14280.89    14375.62   1274.58 o 
  11  -3   4      156.24      157.74     38.42 o 
  12  -3   4     3874.91     3782.08     66.36 o 
 -12  -2   4      534.67      424.95    105.14 o 
 -11  -2   4       76.33       54.33     91.80 o 
 -10  -2   4     7699.89     6947.04    147.13 o 
  -9  -2   4    11172.62    10656.61    470.49 o 
  -8  -2   4     5325.38     5112.10    198.68 o 
  -7  -2   4        0.26       33.33     13.55 o 
  -6  -2   4    44226.81    44515.71    956.54 o 
  -5  -2   4    12191.26    12278.28    254.26 o 
  -4  -2   4      567.70      494.23     11.47 o 
  -3  -2   4    41646.69    40852.73    193.68 o 
  -2  -2   4      327.44      432.54     18.13 o 
  -1  -2   4     6559.30     6900.86     41.88 o 
   0  -2   4     6038.40     5708.62     63.84 o 
   1  -2   4     5726.75     5890.52     32.34 o 
   2  -2   4    13553.75    14160.70    135.19 o 
   3  -2   4     2058.70     2134.49     26.09 o 
   4  -2   4    23803.63    24996.48    128.97 o 
   5  -2   4    19585.34    19302.66    101.58 o 
   6  -2   4       42.93       74.80      9.13 o 
   7  -2   4    41158.81    41420.00    158.82 o 
   8  -2   4     3481.78     3283.33     30.47 o 
   9  -2   4      225.90      237.17     15.87 o 
  10  -2   4    11657.12    11731.40     78.02 o 
  11  -2   4      288.72      290.41     33.09 o 
  12  -2   4     4951.96     5101.71    367.38 o 
 -12  -1   4     4400.07     4168.97    140.30 o 
 -11  -1   4    15073.48    14924.38    202.22 o 
 -10  -1   4       38.86       14.63     81.71 o 
  -9  -1   4      191.98      221.57     33.48 o 
  -8  -1   4     4975.10     4704.11     41.71 o 
  -7  -1   4    10723.74    10223.07    142.87 o 
  -6  -1   4      130.88      156.39      7.14 o 
  -5  -1   4       37.13       95.11     23.87 o 
  -4  -1   4    43947.61    43617.24    473.01 o 
  -3  -1   4     1127.31     1122.28     12.57 o 
  -2  -1   4     1531.44     1503.81     23.11 o 
  -1  -1   4    84814.33    89861.22    367.53 o 
   0  -1   4    44759.03    49715.04    294.33 o 
   1  -1   4     1010.70     1180.98     11.65 o 
   2  -1   4    24568.95    26397.48    171.49 o 
   3  -1   4     1156.94     1107.75     18.38 o 
   4  -1   4      385.26      423.11     11.03 o 
   5  -1   4     1365.42     1314.22     12.75 o 
   6  -1   4    15194.74    14577.80     96.90 o 
   7  -1   4     8182.70     8214.72     42.65 o 
   8  -1   4     3191.59     3327.23     25.93 o 
   9  -1   4    21311.15    20985.28     91.99 o 
  10  -1   4     2498.19     2460.72     46.99 o 
  11  -1   4        5.21       17.42     29.81 o 
  12  -1   4     9422.85     9684.37     81.66 o 
 -12   0   4    13306.49    13227.68    194.98 o 
 -11   0   4      183.40      201.76     86.20 o 
 -10   0   4     4410.97     4569.08     78.94 o 
  -9   0   4    33144.51    33525.84     87.68 o 
  -8   0   4      456.53      471.24     34.22 o 
  -7   0   4     9553.19     9295.37    108.80 o 
  -6   0   4     4479.29     4330.55     55.82 o 
  -5   0   4    12618.96    12446.77     90.93 o 
  -4   0   4     4182.98     4075.31     33.04 o 
  -3   0   4      309.14      363.34     13.31 o 
  -2   0   4    31696.37    31155.55    163.60 o 
  -1   0   4    29075.12    31827.80     87.90 o 
   0   0   4    82190.47    88945.49    340.91 o 
   1   0   4    87181.63    92944.94    356.18 o 
   2   0   4       21.66       77.57     12.78 o 
   3   0   4     5077.73     4778.53     59.53 o 
   4   0   4    16113.81    15910.57     77.42 o 
   5   0   4       80.86      137.55      7.11 o 
   6   0   4       30.95       85.22     11.61 o 
   7   0   4     5148.70     5031.91     67.16 o 
   8   0   4    11845.84    12003.59     91.24 o 
   9   0   4     2302.64     2389.35     39.42 o 
  10   0   4       32.20       50.10     26.89 o 
  11   0   4    20816.92    21304.88    105.84 o 
  12   0   4     1420.90     1467.94    138.22 o 
 -12   1   4     5732.74     5489.23    100.09 o 
 -11   1   4     2358.24     2338.95     48.97 o 
 -10   1   4    11446.78    11515.05    271.36 o 
  -9   1   4     3694.21     3553.84     46.44 o 
  -8   1   4    26675.96    26948.78    335.16 o 
  -7   1   4    24388.48    24322.78     63.10 o 
  -6   1   4      770.46      914.10     15.61 o 
  -5   1   4    22289.15    21789.48    123.43 o 
  -4   1   4     9258.29     8779.12    121.71 o 
  -3   1   4     9480.14     9222.65     36.28 o 
  -2   1   4    24476.07    24604.25     75.70 o 
  -1   1   4     2245.83     2445.59      8.84 o 
   0   1   4    27569.04    27803.91    213.74 o 
   1   1   4     3295.57     3160.54     25.17 o 
   2   1   4    29484.33    30617.85    112.87 o 
   3   1   4    45713.70    46809.00    101.00 o 
   4   1   4      187.16      233.15      7.96 o 
   5   1   4    20412.52    21033.54    219.69 o 
   6   1   4    31815.62    32423.03     63.46 o 
   7   1   4      443.69      479.40     12.59 o 
   8   1   4     8769.97     8630.59     89.17 o 
   9   1   4     3889.78     3914.86     27.91 o 
  10   1   4     8672.02     8745.23    112.54 o 
  11   1   4      265.63      258.35     34.38 o 
  12   1   4      604.84      590.19     39.18 o 
 -11   2   4      672.64      586.51     36.96 o 
 -10   2   4     9721.31     9941.09     73.18 o 
  -9   2   4      409.36      451.06     46.95 o 
  -8   2   4     4059.40     4031.03     83.08 o 
  -7   2   4     1318.84     1368.79     28.37 o 
  -6   2   4     7278.12     7111.97     40.07 o 
  -5   2   4    23316.51    22857.96     97.01 o 
  -4   2   4       49.65       80.94      9.77 o 
  -3   2   4    50732.35    47072.50    947.14 o 
  -2   2   4    22741.16    22998.88    113.78 o 
  -1   2   4     1884.15     1945.81     28.17 o 
   0   2   4    35113.14    34804.41     99.12 o 
   1   2   4       58.48      170.02     14.14 o 
   2   2   4    10150.63    10131.82     29.25 o 
   3   2   4    20463.59    20599.52    102.77 o 
   4   2   4    24817.95    25964.23    101.31 o 
   5   2   4    32248.52    33283.43    111.83 o 
   6   2   4       36.87       51.28      9.88 o 
   7   2   4    28362.18    28024.05    168.66 o 
   8   2   4    14564.57    14311.93     82.48 o 
   9   2   4     1102.45     1110.13     18.77 o 
  10   2   4    10598.33    10720.25     71.24 o 
  11   2   4     5400.85     5637.90    132.22 o 
  12   2   4     4148.47     3876.55    132.51 o 
 -11   3   4    13549.39    14256.61    110.82 o 
 -10   3   4      936.56      938.11     47.01 o 
  -9   3   4      808.76      827.03     30.99 o 
  -8   3   4    15093.94    14850.63    316.17 o 
  -7   3   4      224.38      259.33     21.49 o 
  -6   3   4      129.15      189.59     25.09 o 
  -5   3   4     1700.82     1472.66     82.53 o 
  -4   3   4    15783.49    14657.44     33.58 o 
  -3   3   4    10804.17    10494.77     91.76 o 
  -2   3   4      123.36      149.81      7.93 o 
  -1   3   4    36978.03    37606.48     73.37 o 
   0   3   4    18709.57    18988.48    224.42 o 
   1   3   4       21.72       89.32      9.31 o 
   2   3   4    53328.94    54028.37    262.80 o 
   3   3   4      898.15      959.58     11.78 o 
   4   3   4      224.64      249.27     11.24 o 
   5   3   4    21306.71    21491.45     81.66 o 
   6   3   4     6944.69     6628.33     84.44 o 
   7   3   4     6268.40     5996.32     53.10 o 
   8   3   4     2186.84     2234.14     44.34 o 
   9   3   4    14003.58    14585.73    150.20 o 
  10   3   4     7300.49     7471.99    126.11 o 
  11   3   4      132.26      107.79     78.85 o 
  12   3   4    15201.99    14825.48    199.73 o 
 -11   4   4       70.36       85.48     36.97 o 
 -10   4   4     1976.68     1902.87     48.64 o 
  -9   4   4    15423.30    15143.79    101.47 o 
  -8   4   4      721.64      669.24     53.12 o 
  -7   4   4     8188.65     7590.40     48.89 o 
  -6   4   4    24779.67    23096.23    230.58 o 
  -5   4   4        9.54       48.93     10.70 o 
  -4   4   4      727.07      762.05     23.30 o 
  -3   4   4     8578.56     8549.96    115.87 o 
  -2   4   4    12083.30    10933.47     73.86 o 
  -1   4   4      269.60      286.29      9.15 o 
   0   4   4     2486.83     2774.55     16.74 o 
   1   4   4    43645.70    43882.75    351.17 o 
   2   4   4     5060.68     4897.60     32.83 o 
   3   4   4     8903.26     9138.27     48.70 o 
   4   4   4    92490.16    99444.38    290.61 o 
   5   4   4      617.32      669.13     13.12 o 
   6   4   4     1563.61     1550.83     20.62 o 
   7   4   4    15877.69    16178.28     54.76 o 
   8   4   4     1647.65     1683.20     36.98 o 
   9   4   4     1318.49     1244.36     70.44 o 
  10   4   4     2437.86     2403.63     90.70 o 
  11   4   4    14373.23    14131.34    174.58 o 
  12   4   4     2412.05     2489.83    108.77 o 
 -11   5   4      400.95      383.26     42.43 o 
 -10   5   4     3438.97     3530.93     63.15 o 
  -9   5   4      668.09      668.26     38.19 o 
  -8   5   4     1933.99     1823.70     41.55 o 
  -7   5   4    12913.05    12286.19     72.50 o 
  -6   5   4      189.19      222.72     21.70 o 
  -5   5   4    11479.12    11117.12     66.79 o 
  -4   5   4    22718.14    21761.49    104.89 o 
  -3   5   4       47.44       66.34     11.73 o 
  -2   5   4    22119.15    22917.36    194.79 o 
  -1   5   4    13680.73    13098.66     69.70 o 
   0   5   4    14286.30    14426.50     81.90 o 
   1   5   4     8345.97     8958.17     76.96 o 
   2   5   4      840.30      888.17     13.26 o 
   3   5   4    40067.45    40922.82    223.86 o 
   4   5   4       19.71       49.24     10.78 o 
   5   5   4     7200.23     7517.76     60.86 o 
   6   5   4    36943.99    36854.77     80.21 o 
   7   5   4       22.56       55.86     14.77 o 
   8   5   4     2010.76     1943.31     70.38 o 
   9   5   4    15364.33    15226.74    150.65 o 
  10   5   4     2951.66     2929.31     94.90 o 
  11   5   4      760.33      722.53     80.30 o 
  12   5   4     1418.69     1494.49     94.96 o 
 -10   6   4    13141.71    12834.65    107.11 o 
  -9   6   4     1044.59     1049.83     41.92 o 
  -8   6   4      460.53      502.44     34.38 o 
  -7   6   4    10425.19     9856.44    110.63 o 
  -6   6   4     1171.95     1136.42     23.58 o 
  -5   6   4     8407.15     8113.74    190.18 o 
  -4   6   4       99.93       91.22     16.93 o 
  -3   6   4    19869.71    20227.32    603.36 o 
  -2   6   4    25331.60    24791.10    330.27 o 
  -1   6   4      717.24      687.15     19.80 o 
   0   6   4    15796.62    14665.02     49.25 o 
   1   6   4     8896.35     8504.43    102.76 o 
   2   6   4     2868.05     2801.60     40.21 o 
   3   6   4     3334.03     3139.47     32.83 o 
   4   6   4      318.10      442.60     23.54 o 
   5   6   4    15310.60    15087.31    100.59 o 
   6   6   4      357.89      360.40     19.67 o 
   7   6   4     2231.95     2216.74     34.35 o 
   8   6   4    29599.96    30369.59    484.43 o 
   9   6   4      203.32      188.85     48.17 o 
  10   6   4     9236.55     9188.27    200.07 o 
  11   6   4    12223.14    12815.95    163.97 o 
  12   6   4      525.00      673.35     87.49 o 
 -10   7   4     4079.17     3803.47     69.06 o 
  -9   7   4       43.88       83.12     35.40 o 
  -8   7   4    20678.09    19853.02    122.29 o 
  -7   7   4     2796.40     2770.62     75.61 o 
  -6   7   4       14.06       45.10     25.34 o 
  -5   7   4    12741.24    12419.66    203.73 o 
  -4   7   4     5680.68     5650.62     79.36 o 
  -3   7   4     4386.96     4891.52    183.05 o 
  -2   7   4     5031.30     5088.48    148.56 o 
  -1   7   4    23975.04    22524.08    176.85 o 
   0   7   4    16250.32    15824.45    126.33 o 
   1   7   4     2476.58     2429.90     42.65 o 
   2   7   4    33354.80    33061.06    166.48 o 
   3   7   4    10856.99    10865.41     51.62 o 
   4   7   4       76.80      124.52     13.33 o 
   5   7   4    18546.94    18137.60    104.60 o 
   6   7   4     1903.21     1908.88     31.87 o 
   7   7   4     4224.08     4152.37     86.95 o 
   8   7   4      987.03      999.72     68.50 o 
   9   7   4     5167.44     4906.02    146.48 o 
  10   7   4    12880.60    12689.63     82.03 o 
  11   7   4      106.03      105.45     34.42 o 
  -9   8   4     9616.22     9647.83     98.38 o 
  -8   8   4     1188.38     1180.68     46.56 o 
  -7   8   4      613.02      626.55     33.95 o 
  -6   8   4    27185.32    28538.51   1994.27 o 
  -5   8   4     2046.13     2035.67     37.26 o 
  -4   8   4     1921.30     1915.73     43.21 o 
  -3   8   4    26937.11    25867.52    874.23 o 
  -2   8   4      503.31      525.35     21.11 o 
  -1   8   4       10.23       47.28     13.15 o 
   0   8   4     2901.41     2835.36     92.04 o 
   1   8   4    20476.62    19819.17    334.17 o 
   2   8   4     2965.52     2948.80     41.59 o 
   3   8   4      406.35      444.77     16.19 o 
   4   8   4    30589.65    30485.30     96.50 o 
   5   8   4     5706.66     5638.87    104.00 o 
   6   8   4      384.64      366.04     46.12 o 
   7   8   4    12235.64    12264.97    230.05 o 
   8   8   4      742.41      730.91     78.39 o 
   9   8   4       56.86       46.87     26.91 o 
  10   8   4     5254.87     5101.26     80.31 o 
  11   8   4     1690.36     1658.23     88.73 o 
  -8   9   4     1452.26     1534.61     56.64 o 
  -7   9   4    13003.75    13518.39    715.56 o 
  -6   9   4      311.48      301.32     34.73 o 
  -5   9   4      292.92      303.56     62.74 o 
  -4   9   4    22674.20    24114.88    682.70 o 
  -3   9   4      249.13      271.46     22.19 o 
  -2   9   4     3584.60     3456.21     48.68 o 
  -1   9   4    25711.51    24250.39    690.67 o 
   0   9   4     1231.15     1191.79     44.48 o 
   1   9   4     2983.58     2921.11     29.85 o 
   2   9   4     3703.75     3835.60     39.62 o 
   3   9   4     9378.33     9077.45    131.44 o 
   4   9   4       19.72       38.92     22.12 o 
   5   9   4      168.98      118.53     25.37 o 
   6   9   4    22615.41    22182.92    371.95 o 
   7   9   4     1061.74     1038.04    105.32 o 
   8   9   4     4176.51     4084.25     90.04 o 
   9   9   4    20115.88    19243.30    169.06 o 
  10   9   4        6.45       53.97     66.41 o 
  -7  10   4     9223.90     9128.42    108.39 o 
  -6  10   4      374.40      395.54     77.29 o 
  -5  10   4     5539.03     5996.94    335.99 o 
  -4  10   4     6198.26     6361.15    634.71 o 
  -3  10   4     3625.20     3792.72    240.70 o 
  -2  10   4    12898.03    12614.46    853.90 o 
  -1  10   4      432.51      437.59     34.81 o 
   0  10   4     5862.97     6212.40    573.16 o 
   1  10   4    18615.35    19588.69   2091.45 o 
   2  10   4       43.46       41.79     17.22 o 
   3  10   4     4909.47     4777.72     45.70 o 
   4  10   4     6653.39     6576.60    150.13 o 
   5  10   4     6613.60     6386.64     82.56 o 
   6  10   4     1167.94     1170.90     36.90 o 
   7  10   4      728.52      665.75     59.10 o 
   8  10   4    14332.00    13949.30    141.55 o 
   9  10   4        3.47       66.76     63.71 o 
  -6  11   4      374.53      394.85    100.20 o 
  -5  11   4    10363.50    10788.16    950.31 o 
  -4  11   4     2140.77     1922.34    228.63 o 
  -3  11   4      324.78      430.33     53.68 o 
  -2  11   4     1987.14     1925.34     79.11 o 
  -1  11   4      556.11      597.52    111.42 o 
   0  11   4    14181.68    15008.18   1370.08 o 
   1  11   4      689.74      670.29     71.97 o 
   2  11   4     6199.80     6398.49    425.70 o 
   3  11   4    11036.96    10750.40    142.70 o 
   4  11   4       10.39       36.55     22.66 o 
   5  11   4    18378.15    17771.09     88.85 o 
   6  11   4     6805.14     6685.78     96.20 o 
   7  11   4     1129.24     1139.89     67.48 o 
   8  11   4     3932.56     3947.52     93.25 o 
  -5  12   4     2869.54     2762.95    342.95 o 
  -4  12   4      474.67      389.76     91.28 o 
  -3  12   4    12624.86    13346.49   1572.45 o 
  -2  12   4     3072.84     3078.16     55.44 o 
  -1  12   4        8.72       24.96     64.18 o 
   0  12   4     6246.80     6913.71    538.02 o 
   1  12   4     2277.89     2457.38    292.05 o 
   2  12   4     2014.14     2130.00    175.39 o 
   3  12   4     1486.42     1479.78     49.95 o 
   4  12   4     8758.73     8378.63    114.63 o 
   5  12   4     8722.39     8358.98    114.32 o 
   6  12   4       13.46       29.46     37.17 o 
   7  12   4    14036.19    13842.97    139.72 o 
  -3  13   4      639.58      655.45     44.44 o 
  -2  13   4     2781.12     2956.08    140.95 o 
  -1  13   4    15417.77    16404.09   1197.80 o 
   0  13   4      773.84      853.71     81.55 o 
   1  13   4     1739.11     2053.91    321.97 o 
   2  13   4    11643.38    12980.61    138.90 o 
   3  13   4      408.79      374.77     56.50 o 
   4  13   4       74.01       99.08     51.16 o 
   5  13   4     2476.11     2263.98     79.65 o 
  -4 -12   5     9737.02     9235.69    135.87 o 
  -3 -12   5      204.92       79.87     71.64 o 
  -2 -12   5     6081.14     5502.85    455.80 o 
  -1 -12   5    15144.82    14224.73    558.99 o 
   0 -12   5       45.46       29.03     47.34 o 
   1 -12   5     7357.53     8073.85    147.51 o 
   2 -12   5     5727.93     6103.54     84.07 o 
   3 -12   5     1426.88     1686.15     87.10 o 
   4 -12   5      964.30     1121.71     69.86 o 
  -6 -11   5     2745.11     2596.57    198.46 o 
  -5 -11   5     2010.18     2135.82    150.66 o 
  -4 -11   5     4942.80     5009.06    219.96 o 
  -3 -11   5      990.04      819.92     75.12 o 
  -2 -11   5     5030.59     4578.00    104.14 o 
  -1 -11   5     2060.58     1719.81     97.23 o 
   0 -11   5     9575.44     9598.20    473.16 o 
   1 -11   5    11061.00    12259.52    362.51 o 
   2 -11   5        0.25        4.52     47.42 o 
   3 -11   5    13901.68    14501.81    112.08 o 
   4 -11   5     3964.97     4277.66    348.16 o 
   5 -11   5      384.72      305.42    125.81 o 
   6 -11   5     5979.47     5492.61   1305.82 o 
  -7 -10   5     2785.74     2710.22    138.63 o 
  -6 -10   5       85.27       56.14     42.74 o 
  -5 -10   5    17485.72    17725.14   1083.04 o 
  -4 -10   5     2131.59     2108.93    206.26 o 
  -3 -10   5     1177.44     1120.54     71.05 o 
  -2 -10   5    17990.04    17253.66    156.92 o 
  -1 -10   5      966.10      893.11     47.28 o 
   0 -10   5     1754.40     1891.82    147.10 o 
   1 -10   5      960.96     1060.19    138.99 o 
   2 -10   5     9381.11    10306.42    680.78 o 
   3 -10   5     2686.43     2965.11     63.24 o 
   4 -10   5       72.43      118.06     44.67 o 
   5 -10   5    19467.32    18201.33   2835.56 o 
   6 -10   5     5365.57     5092.74    670.32 o 
   7 -10   5        5.41        2.85     45.10 o 
  -8  -9   5      118.79      219.20     41.44 o 
  -7  -9   5      146.65      225.07     59.37 o 
  -6  -9   5    15271.39    15478.63    596.12 o 
  -5  -9   5      764.08      725.02     41.94 o 
  -4  -9   5     1109.23     1192.43    193.72 o 
  -3  -9   5    27319.06    29103.72   1799.61 o 
  -2  -9   5     3475.23     3249.53     79.26 o 
  -1  -9   5     3929.57     3629.31     83.32 o 
   0  -9   5    13109.06    13436.19    771.15 o 
   1  -9   5      450.00      591.83     47.51 o 
   2  -9   5      226.12      255.86     57.74 o 
   3  -9   5     2812.05     2637.37     58.08 o 
   4  -9   5     7968.83     7004.67    796.97 o 
   5  -9   5     1569.52     1504.30     74.36 o 
   6  -9   5        1.01       18.01     40.92 o 
   7  -9   5    17208.32    17107.40    395.71 o 
   8  -9   5     2453.26     2103.19     75.99 o 
  -9  -8   5     6395.65     6252.55    332.90 o 
  -8  -8   5     7233.31     7424.17    220.66 o 
  -7  -8   5     1083.82     1097.77     43.09 o 
  -6  -8   5     4596.25     4890.33    189.77 o 
  -5  -8   5     1013.96     1038.11     83.35 o 
  -4  -8   5     7927.72     8228.83    610.71 o 
  -3  -8   5      112.41      142.51     35.63 o 
  -2  -8   5     4762.80     4537.80     80.17 o 
  -1  -8   5    28070.48    26607.53    164.87 o 
   0  -8   5        7.91        0.00     44.88 o 
   1  -8   5     6228.09     6591.79    621.07 o 
   2  -8   5    25071.35    24876.25    124.18 o 
   3  -8   5      479.83      455.21     96.35 o 
   4  -8   5     3799.28     3505.45    132.86 o 
   5  -8   5     4930.37     4766.09     63.13 o 
   6  -8   5     7380.56     7286.00     71.95 o 
   7  -8   5      336.23      357.53     70.18 o 
   8  -8   5       67.28        8.84     50.00 o 
   9  -8   5    14731.71    14688.03    138.47 o 
 -10  -7   5     4810.41     4938.93    131.92 o 
  -9  -7   5     9227.10     9069.83    614.22 o 
  -8  -7   5       64.12       31.53     44.28 o 
  -7  -7   5    15854.20    16213.34    829.12 o 
  -6  -7   5     9732.27     9847.62    168.50 o 
  -5  -7   5       20.68       17.22     22.85 o 
  -4  -7   5    11313.63    11520.17    487.78 o 
  -3  -7   5     1024.23     1048.81     67.33 o 
  -2  -7   5    10044.38     9803.14     70.30 o 
  -1  -7   5     4146.01     3873.20     50.13 o 
   0  -7   5     4357.81     4216.18     42.18 o 
   1  -7   5    24204.78    22611.52    304.07 o 
   2  -7   5      600.56      573.91     55.34 o 
   3  -7   5     9324.16     8620.04    658.58 o 
   4  -7   5    27311.46    26184.93    537.00 o 
   5  -7   5        8.25       36.63     31.95 o 
   6  -7   5     5816.71     5926.73    127.02 o 
   7  -7   5     6044.31     5972.57    128.79 o 
   8  -7   5     6530.57     6714.20     88.59 o 
   9  -7   5     2892.31     2815.38     67.64 o 
  10  -7   5      152.39      204.12     46.85 o 
 -10  -6   5      213.65      203.37     89.69 o 
  -9  -6   5     3835.24     3827.76    183.50 o 
  -8  -6   5     4044.24     4241.27    311.22 o 
  -7  -6   5     4744.59     4750.00    266.15 o 
  -6  -6   5      346.37      368.27     37.96 o 
  -5  -6   5    20022.71    19407.03    397.99 o 
  -4  -6   5     6393.65     6716.56    176.23 o 
  -3  -6   5       53.26       55.31     20.27 o 
  -2  -6   5    28646.56    28489.85    489.46 o 
  -1  -6   5     1918.79     1718.84     62.47 o 
   0  -6   5      168.63      147.30     25.20 o 
   1  -6   5    12228.55    12067.84    175.58 o 
   2  -6   5      989.65      951.17     27.45 o 
   3  -6   5    15831.28    14981.33    135.28 o 
   4  -6   5      393.23      392.83     18.56 o 
   5  -6   5    16822.61    17014.33     92.92 o 
   6  -6   5    11851.68    11820.53     71.41 o 
   7  -6   5      412.06      410.13     29.97 o 
   8  -6   5    18060.41    18485.47    124.55 o 
   9  -6   5     6279.24     6146.63     80.02 o 
  10  -6   5      120.64      187.50     39.80 o 
 -11  -5   5     1151.17     1351.26    112.10 o 
 -10  -5   5    14855.32    16134.84    206.75 o 
  -9  -5   5      275.71      279.67     27.65 o 
  -8  -5   5      625.08      677.35     48.86 o 
  -7  -5   5    15543.75    15408.31    751.86 o 
  -6  -5   5    10008.25    10267.43    132.44 o 
  -5  -5   5     1798.09     1918.86     29.87 o 
  -4  -5   5     2344.58     2455.38     27.80 o 
  -3  -5   5    31495.19    31033.67    607.69 o 
  -2  -5   5     3857.72     3672.50     42.05 o 
  -1  -5   5      749.37      742.53     20.63 o 
   0  -5   5    43748.27    43070.66    247.66 o 
   1  -5   5     5614.67     5690.24     72.17 o 
   2  -5   5     1944.98     1892.33     39.12 o 
   3  -5   5    23014.18    22310.13    146.72 o 
   4  -5   5     3604.67     3695.46     35.41 o 
   5  -5   5     1757.39     1853.08     27.49 o 
   6  -5   5     2839.23     2758.85     31.77 o 
   7  -5   5     5518.79     5606.29     49.18 o 
   8  -5   5     5149.34     5560.31    649.48 o 
   9  -5   5       72.22       59.98     33.88 o 
  10  -5   5    11599.37    11400.08     99.33 o 
  11  -5   5     6911.38     6405.95     82.57 o 
 -11  -4   5    12712.68    13191.42    202.85 o 
 -10  -4   5        3.55        0.00     89.38 o 
  -9  -4   5     2596.69     2557.40     42.64 o 
  -8  -4   5    22111.66    21895.92    135.89 o 
  -7  -4   5     1829.61     1839.02    109.31 o 
  -6  -4   5     6017.37     5937.09     59.34 o 
  -5  -4   5    27121.49    26430.56    106.01 o 
  -4  -4   5     7411.96     7569.48     64.64 o 
  -3  -4   5       74.80      130.16     15.89 o 
  -2  -4   5     5297.21     5331.66     41.38 o 
  -1  -4   5    26193.28    25458.27     62.72 o 
   0  -4   5      145.46      244.88     17.56 o 
   1  -4   5      145.92      141.67     14.24 o 
   2  -4   5    54607.52    54576.61    153.81 o 
   3  -4   5     2050.59     2024.96     19.24 o 
   4  -4   5     4812.75     4810.41     49.38 o 
   5  -4   5    20655.05    20076.36     56.31 o 
   6  -4   5     4058.93     4155.90     25.35 o 
   7  -4   5       16.21       73.09     17.98 o 
   8  -4   5     3721.81     3901.52    143.12 o 
   9  -4   5     9792.44    10043.56    909.59 o 
  10  -4   5      776.02      847.12    121.74 o 
  11  -4   5      157.18      119.68     38.67 o 
 -11  -3   5     3034.32     3007.12    128.50 o 
 -10  -3   5      585.60      399.29     90.19 o 
  -9  -3   5     4327.07     4352.47     79.18 o 
  -8  -3   5      642.03      709.45     25.34 o 
  -7  -3   5    15102.92    15088.97    136.74 o 
  -6  -3   5    27679.75    26504.68    502.11 o 
  -5  -3   5       99.62      156.73     12.57 o 
  -4  -3   5    19148.96    18566.20    190.31 o 
  -3  -3   5    12248.86    11784.10     63.61 o 
  -2  -3   5     4446.88     4444.16     24.65 o 
  -1  -3   5     8860.59     8252.47     76.22 o 
   0  -3   5      969.07     1001.54     21.30 o 
   1  -3   5    41336.98    42659.45    131.55 o 
   2  -3   5      628.28      807.71     22.83 o 
   3  -3   5      481.69      480.51     11.76 o 
   4  -3   5    45672.98    47205.95    443.37 o 
   5  -3   5     1157.65     1191.26     14.74 o 
   6  -3   5    10593.94    10488.94     67.43 o 
   7  -3   5    29369.82    29180.41    147.26 o 
   8  -3   5        7.34       39.26     47.79 o 
   9  -3   5     2565.70     2566.41    144.92 o 
  10  -3   5     2907.79     3095.65    314.15 o 
  11  -3   5     4723.52     4987.88    594.30 o 
  12  -3   5      148.16      150.36     39.64 o 
 -11  -2   5     1609.75     1774.50    114.99 o 
 -10  -2   5     1438.72     1329.57    104.44 o 
  -9  -2   5     9521.94     9757.34     97.59 o 
  -8  -2   5      204.33      207.91     25.86 o 
  -7  -2   5     7583.92     7242.80    148.02 o 
  -6  -2   5     3666.02     3520.22     43.87 o 
  -5  -2   5    23134.79    22900.05    403.53 o 
  -4  -2   5    22909.46    22172.49    330.44 o 
  -3  -2   5      144.10      233.98     16.02 o 
  -2  -2   5    46146.54    46405.49    231.22 o 
  -1  -2   5    16004.88    15738.32     53.34 o 
   0  -2   5     4156.73     4384.55     36.05 o 
   1  -2   5    26906.90    27302.10    149.66 o 
   2  -2   5     3247.48     3239.06     35.45 o 
   3  -2   5     5806.87     5881.91     38.58 o 
   4  -2   5     4800.52     4836.83     29.68 o 
   5  -2   5    12584.95    12848.47     68.71 o 
   6  -2   5    21865.13    21589.21    119.31 o 
   7  -2   5      379.91      441.83     11.01 o 
   8  -2   5    14774.21    14369.59     54.82 o 
   9  -2   5    20443.13    20050.26     91.41 o 
  10  -2   5      124.79      127.77     29.44 o 
  11  -2   5     5778.29     5801.18    248.33 o 
  12  -2   5     4356.28     4355.39    202.38 o 
 -11  -1   5       55.93       44.00     91.76 o 
 -10  -1   5    17506.64    17975.64    210.64 o 
  -9  -1   5     3972.61     4000.76     45.21 o 
  -8  -1   5     1382.67     1392.58     36.46 o 
  -7  -1   5    19274.27    19122.24     76.19 o 
  -6  -1   5       63.58       77.39     10.25 o 
  -5  -1   5      446.29      430.21     15.96 o 
  -4  -1   5    13203.54    12750.55     78.98 o 
  -3  -1   5     8279.25     7994.90     48.30 o 
  -2  -1   5    29804.78    31066.74    149.72 o 
  -1  -1   5      246.94      357.64     12.42 o 
   0  -1   5    81292.94    87533.41    401.04 o 
   1  -1   5     6299.81     5988.82     58.23 o 
   2  -1   5      123.12      202.87     11.70 o 
   3  -1   5    35536.30    36323.45    149.93 o 
   4  -1   5       72.61      114.53      9.30 o 
   5  -1   5       32.41       79.96      7.64 o 
   6  -1   5    11948.48    11414.83     70.35 o 
   7  -1   5     6051.68     5977.61     40.10 o 
   8  -1   5     8497.12     8280.51     46.54 o 
   9  -1   5      406.71      412.31     28.05 o 
  10  -1   5    11048.04    11152.18    520.67 o 
  11  -1   5     7181.41     7325.84    123.94 o 
  12  -1   5        0.33       22.56     36.84 o 
 -11   0   5     9240.92     9207.25    162.66 o 
 -10   0   5     1048.77     1077.90     90.02 o 
  -9   0   5     1913.37     1984.89     98.00 o 
  -8   0   5    30813.13    31383.18     80.77 o 
  -7   0   5     1761.92     1695.29     22.99 o 
  -6   0   5     1370.45     1264.36     24.93 o 
  -5   0   5    20826.36    19431.15     73.95 o 
  -4   0   5      214.98      256.43     19.17 o 
  -3   0   5      861.75      884.34     25.07 o 
  -2   0   5    11801.54    11248.54     69.56 o 
  -1   0   5     7444.32     7164.48     50.86 o 
   0   0   5    10595.12    10961.94     48.79 o 
   1   0   5      846.14      950.92      8.36 o 
   2   0   5    27605.21    27989.18    308.25 o 
   3   0   5    16115.69    17057.82    119.45 o 
   4   0   5      307.49      321.08      7.65 o 
   5   0   5    42299.80    43007.96    301.89 o 
   6   0   5     4320.28     4439.29     61.08 o 
   7   0   5       91.56       83.64     11.73 o 
   8   0   5    18467.21    18637.91    137.17 o 
   9   0   5     3946.92     3805.81     96.76 o 
  10   0   5     4092.75     4143.97    170.76 o 
  11   0   5     1240.58     1291.74     39.22 o 
  12   0   5    11176.85    11377.65     86.87 o 
 -11   1   5     7062.95     7134.48    190.11 o 
 -10   1   5     2321.93     2353.90     77.37 o 
  -9   1   5     8287.99     8508.74     65.73 o 
  -8   1   5     2066.85     2012.41     51.51 o 
  -7   1   5      701.02      742.87     19.23 o 
  -6   1   5    22537.65    21647.69    176.97 o 
  -5   1   5       13.46       43.20     10.95 o 
  -4   1   5     8864.52     8384.25     38.08 o 
  -3   1   5    27118.63    24298.96    602.99 o 
  -2   1   5      831.74      834.00      8.57 o 
  -1   1   5    21889.54    22117.15    145.86 o 
   0   1   5    12002.58    10933.87     30.41 o 
   1   1   5     6370.67     6302.21     28.72 o 
   2   1   5     2481.37     2497.66     23.95 o 
   3   1   5       56.66      147.27      8.24 o 
   4   1   5    39350.73    40082.98     97.83 o 
   5   1   5     1886.20     1944.23     18.46 o 
   6   1   5     3954.63     3769.15     48.42 o 
   7   1   5    36363.38    37003.78    202.04 o 
   8   1   5      865.06      894.55     17.23 o 
   9   1   5     1461.90     1482.80     41.28 o 
  10   1   5    18586.03    19700.77    724.75 o 
  11   1   5      141.01      160.75     31.08 o 
  12   1   5       61.78       70.34     34.19 o 
 -11   2   5     3272.64     3689.20     55.47 o 
 -10   2   5        0.22        7.58     44.88 o 
  -9   2   5    14237.10    14601.46    100.10 o 
  -8   2   5     4240.84     4269.39     45.33 o 
  -7   2   5     2434.91     2389.43     29.66 o 
  -6   2   5     6130.28     5873.62     42.46 o 
  -5   2   5      234.62      254.23     12.33 o 
  -4   2   5    28522.13    27418.92    470.73 o 
  -3   2   5      990.21      898.78     14.06 o 
  -2   2   5    15860.93    15374.53    120.49 o 
  -1   2   5    52241.88    51833.26    226.18 o 
   0   2   5     2592.39     2498.69     25.46 o 
   1   2   5    24142.56    23833.28    100.33 o 
   2   2   5    25298.26    25261.95    103.22 o 
   3   2   5     3355.31     3262.89     21.39 o 
   4   2   5    14041.44    14314.35    122.56 o 
   5   2   5     1355.69     1334.26     13.60 o 
   6   2   5    20720.58    20561.68    113.85 o 
   7   2   5      583.47      565.98     13.86 o 
   8   2   5     3994.63     4034.63     45.92 o 
   9   2   5    25124.27    25453.48     96.23 o 
  10   2   5      962.72      911.48    123.68 o 
  11   2   5     9402.00     9468.24    153.03 o 
  12   2   5    15345.12    15972.77    208.49 o 
 -11   3   5      340.46      422.00     40.75 o 
 -10   3   5    10323.43    10176.86    156.80 o 
  -9   3   5     6556.96     6383.04     56.41 o 
  -8   3   5      384.26      371.24     25.13 o 
  -7   3   5    25195.78    25185.40    372.87 o 
  -6   3   5     2422.71     2289.13     47.71 o 
  -5   3   5      133.55      153.09     24.74 o 
  -4   3   5    24168.25    22544.69    424.77 o 
  -3   3   5      104.70      140.57      7.25 o 
  -2   3   5     4865.74     4702.39     44.31 o 
  -1   3   5     1170.63     1017.56     14.86 o 
   0   3   5    14403.61    14372.21     81.04 o 
   1   3   5    26652.65    26314.80    147.83 o 
   2   3   5      657.30      754.68     12.38 o 
   3   3   5    40422.45    42128.75    283.81 o 
   4   3   5    32834.48    33871.84    272.41 o 
   5   3   5     1209.89     1236.06     17.67 o 
   6   3   5    19571.15    19386.59    130.63 o 
   7   3   5     3269.85     3248.38     36.16 o 
   8   3   5     5323.33     5397.46     88.84 o 
   9   3   5     6014.91     6334.95    106.37 o 
  10   3   5     1399.74     1458.46     82.28 o 
  11   3   5    13003.09    13328.99    170.96 o 
  12   3   5       58.47        0.14     90.70 o 
 -11   4   5      953.10     1036.30     48.81 o 
 -10   4   5      472.48      432.15     38.78 o 
  -9   4   5      598.11      723.02     36.20 o 
  -8   4   5    13418.17    13224.58    641.87 o 
  -7   4   5     3687.76     3653.84     75.11 o 
  -6   4   5     1860.20     1777.83     45.01 o 
  -5   4   5    49521.43    47046.06    940.75 o 
  -4   4   5     5491.80     5552.16     43.75 o 
  -3   4   5     1193.14     1201.80     21.50 o 
  -2   4   5    52206.63    53867.07    268.00 o 
  -1   4   5      514.96      444.81      9.21 o 
   0   4   5       51.84      119.94     11.50 o 
   1   4   5    32975.54    34546.41    120.59 o 
   2   4   5    25453.50    25687.66     94.49 o 
   3   4   5    12343.56    12613.76    111.19 o 
   4   4   5      601.21      639.31     12.94 o 
   5   4   5    21997.81    21698.05     49.72 o 
   6   4   5     7125.61     7375.96     32.22 o 
   7   4   5      175.02      210.18     22.15 o 
   8   4   5    25040.73    25637.82    170.52 o 
   9   4   5     4153.34     4651.99     99.70 o 
  10   4   5      926.86      882.80     73.27 o 
  11   4   5     4461.50     4549.04    116.71 o 
  12   4   5      643.50      591.86     90.01 o 
 -10   5   5     8855.98     8669.38     87.20 o 
  -9   5   5      228.30      242.91     34.26 o 
  -8   5   5      499.05      437.31     32.50 o 
  -7   5   5      631.22      583.58     26.98 o 
  -6   5   5    11002.16    10675.32    349.46 o 
  -5   5   5      352.30      326.87     13.66 o 
  -4   5   5      759.28      736.35     13.91 o 
  -3   5   5    54525.37    55624.54    279.65 o 
  -2   5   5      476.44      461.36     21.81 o 
  -1   5   5     6046.44     6044.71     78.89 o 
   0   5   5    41439.06    41149.57    127.58 o 
   1   5   5     9077.82     9515.57    158.36 o 
   2   5   5     2396.21     2451.32     26.86 o 
   3   5   5    12840.85    12438.30     36.78 o 
   4   5   5    14569.67    14676.98    125.51 o 
   5   5   5      837.23      819.90     15.40 o 
   6   5   5       60.04       99.92     13.91 o 
   7   5   5    41947.12    42761.79    895.15 o 
   8   5   5     2170.22     2243.29    132.17 o 
   9   5   5     1160.38     1023.25     69.51 o 
  10   5   5    18513.62    18468.54    174.44 o 
  11   5   5      414.86      305.72     80.65 o 
  12   5   5      467.65      279.36     84.77 o 
 -10   6   5       42.91       64.66     38.53 o 
  -9   6   5     8403.56     8108.10     82.71 o 
  -8   6   5     8924.05     8980.28     80.46 o 
  -7   6   5       98.66      127.30     48.28 o 
  -6   6   5     6559.61     6471.64    137.44 o 
  -5   6   5      988.48      952.35     30.98 o 
  -4   6   5     8994.60     8549.73     62.70 o 
  -3   6   5     1438.90     1411.11     51.13 o 
  -2   6   5     2757.79     2795.16     53.85 o 
  -1   6   5    23446.77    22729.87    170.10 o 
   0   6   5     2614.71     2733.05     65.43 o 
   1   6   5    11789.39    11623.72    112.08 o 
   2   6   5    40047.80    39057.49     94.56 o 
   3   6   5       38.26       82.79     11.86 o 
   4   6   5     7040.80     6709.21     56.67 o 
   5   6   5    18911.25    19153.00    131.57 o 
   6   6   5     7841.32     7771.00    210.70 o 
   7   6   5      414.37      458.93     30.26 o 
   8   6   5      228.55      267.24     37.30 o 
   9   6   5    23334.62    23569.80    149.97 o 
  10   6   5     2291.83     2164.27    123.48 o 
  11   6   5     2413.65     2459.75     60.09 o 
  -9   7   5     8268.66     7816.89     84.03 o 
  -8   7   5      293.80      302.58     34.43 o 
  -7   7   5    20016.37    20266.19    712.73 o 
  -6   7   5    15940.74    15914.96    806.43 o 
  -5   7   5      184.14      184.04     27.19 o 
  -4   7   5    25132.77    25137.00    916.01 o 
  -3   7   5    11216.77    11469.02    259.97 o 
  -2   7   5     2066.64     2074.18     28.97 o 
  -1   7   5     5950.50     5761.27     88.18 o 
   0   7   5      913.57      922.30     15.29 o 
   1   7   5    14802.79    14934.47    124.30 o 
   2   7   5       10.65       44.47     15.47 o 
   3   7   5    17304.27    17549.09    140.15 o 
   4   7   5    20428.88    20421.47     96.79 o 
   5   7   5        6.28       69.24     20.34 o 
   6   7   5     8499.76     8482.86     61.43 o 
   7   7   5     9284.91     9480.92     63.81 o 
   8   7   5      171.04      176.78     34.40 o 
   9   7   5     6397.68     6220.10     75.66 o 
  10   7   5      103.18      139.76     65.93 o 
  11   7   5     6498.79     6563.52    121.85 o 
  -9   8   5     4822.82     4560.48     72.54 o 
  -8   8   5     2328.73     2351.03     55.31 o 
  -7   8   5     2856.22     2829.57     82.73 o 
  -6   8   5      301.37      363.18     75.62 o 
  -5   8   5    14174.04    14789.67    893.65 o 
  -4   8   5     9806.79     9542.99    384.13 o 
  -3   8   5       24.75       29.38     17.69 o 
  -2   8   5    25256.49    24750.66    221.09 o 
  -1   8   5     4632.00     4227.23     33.57 o 
   0   8   5        3.82       16.58     11.91 o 
   1   8   5    23477.46    23587.58    140.50 o 
   2   8   5      346.50      415.22     18.51 o 
   3   8   5     6403.00     6111.21     66.06 o 
   4   8   5     3612.82     3527.05     40.51 o 
   5   8   5     4325.12     4395.84    224.41 o 
   6   8   5     6560.88     6658.40     53.78 o 
   7   8   5       10.81        0.00     35.53 o 
   8   8   5    16498.99    16041.35    205.89 o 
   9   8   5     4315.47     4273.41     61.92 o 
  10   8   5       98.87       91.01    110.26 o 
  -8   9   5      460.61      552.88     46.46 o 
  -7   9   5    11233.17    11713.05   1008.44 o 
  -6   9   5     3368.75     3609.65    163.01 o 
  -5   9   5        0.78        0.00     36.74 o 
  -4   9   5     1611.85     1614.33     38.98 o 
  -3   9   5    12989.66    13031.09    387.29 o 
  -2   9   5      634.56      578.35     28.48 o 
  -1   9   5      923.65      862.51     24.00 o 
   0   9   5    26852.12    26253.05    765.66 o 
   1   9   5     7781.04     7563.61     60.35 o 
   2   9   5      534.46      631.85     31.75 o 
   3   9   5    17342.91    17358.73    833.39 o 
   4   9   5       33.60       53.65     22.57 o 
   5   9   5      739.53      705.14     28.38 o 
   6   9   5     2218.43     2178.90     82.96 o 
   7   9   5     8099.80     8360.74     65.76 o 
   8   9   5     5242.37     5130.98     54.62 o 
   9   9   5      147.79      131.30     78.52 o 
  10   9   5    13054.97    13077.59    151.27 o 
  -7  10   5      143.61      151.59     37.74 o 
  -6  10   5    11133.57    11535.08    855.99 o 
  -5  10   5     7940.85     8217.94    568.38 o 
  -4  10   5     2701.08     2776.84     78.98 o 
  -3  10   5     2293.21     2242.32    118.93 o 
  -2  10   5      530.00      432.45     33.45 o 
  -1  10   5    11871.27    10970.43    221.99 o 
   0  10   5        3.66       38.32     36.75 o 
   1  10   5      546.18      490.94     29.29 o 
   2  10   5    17734.17    17247.80     90.92 o 
   3  10   5       55.92       85.44     23.96 o 
   4  10   5     6723.80     6647.93     82.12 o 
   5  10   5    17797.27    17629.58     86.44 o 
   6  10   5      146.79      117.34     35.95 o 
   7  10   5      868.66      884.28     76.54 o 
   8  10   5     7992.65     8071.33    113.02 o 
   9  10   5     4586.22     4548.59     98.22 o 
  -6  11   5     6721.55     6993.33    561.51 o 
  -5  11   5      322.53      262.22     80.80 o 
  -4  11   5     9298.45     9090.49    809.52 o 
  -3  11   5    17925.64    16715.13   1204.91 o 
  -2  11   5      535.90      466.75     85.93 o 
  -1  11   5     4479.67     4499.08     60.93 o 
   0  11   5     3621.23     3573.31    249.35 o 
   1  11   5     3691.62     3753.09    450.53 o 
   2  11   5     5759.61     5289.81     61.91 o 
   3  11   5      552.17      587.05     27.69 o 
   4  11   5    21177.31    20333.21    101.60 o 
   5  11   5       22.42       39.73     26.73 o 
   6  11   5     6723.42     6702.07     61.36 o 
   7  11   5    16488.61    16191.90    141.81 o 
   8  11   5      169.12      234.65     60.61 o 
  -4  12   5     6824.10     6758.24    721.91 o 
  -3  12   5      136.19       82.08     50.50 o 
  -2  12   5    12910.19    12626.46    540.77 o 
  -1  12   5     9866.14    10069.86    308.91 o 
   0  12   5      457.97      444.75     38.45 o 
   1  12   5    12483.12    13367.98   1467.04 o 
   2  12   5     1639.08     1754.67    204.81 o 
   3  12   5     3064.47     3025.93     52.03 o 
   4  12   5     4255.08     4201.78    152.56 o 
   5  12   5       65.06      188.32     55.93 o 
   7  12   5      178.20      185.02     58.48 o 
  -2  13   5     1564.65     1553.61     65.81 o 
  -1  13   5      119.90      156.43     55.37 o 
   0  13   5    13652.96    14564.83   1490.03 o 
   1  13   5     4333.36     4728.53    398.02 o 
   2  13   5       26.01       15.04     34.40 o 
   3  13   5    17192.34    18720.53    160.63 o 
   4  13   5     2014.03     1774.63     62.62 o 
   5  13   5       14.91        0.00     54.06 o 
  -3 -12   6     8803.79     8509.17    136.10 o 
  -2 -12   6      132.31       38.03     42.90 o 
  -1 -12   6     1296.53     1244.04     53.65 o 
   0 -12   6    16604.61    17060.86    451.56 o 
   1 -12   6     1008.56      949.07     80.74 o 
   2 -12   6     4444.63     4638.70    115.43 o 
   3 -12   6    11195.84    12381.11    192.96 o 
  -5 -11   6    10181.92    10477.21    612.76 o 
  -4 -11   6     2209.91     1840.79     84.59 o 
  -3 -11   6     7714.04     7406.54    120.67 o 
  -2 -11   6     2782.59     2811.14     93.66 o 
  -1 -11   6     8230.95     7291.23     79.63 o 
   0 -11   6     3318.82     3121.73    226.24 o 
   1 -11   6      304.31      252.57     52.19 o 
   2 -11   6    10909.56    11456.89    672.55 o 
   3 -11   6       70.64      108.15    132.58 o 
   4 -11   6     5992.19     5720.73    112.93 o 
   5 -11   6    15674.59    14805.11   2023.60 o 
  -7 -10   6     2413.92     2564.10    124.58 o 
  -6 -10   6     4714.41     4976.27    100.22 o 
  -5 -10   6      253.46      270.66     45.43 o 
  -4 -10   6    15906.12    15081.75    146.02 o 
  -3 -10   6    12885.37    12881.96    139.04 o 
  -2 -10   6      944.42      962.80     72.39 o 
  -1 -10   6    15745.63    15037.10    473.04 o 
   0 -10   6     1565.78     1709.23    176.98 o 
   1 -10   6     1446.11     1648.78    155.25 o 
   2 -10   6     8041.71     8038.61    442.09 o 
   3 -10   6      418.13      560.67     84.00 o 
   4 -10   6     9536.51     8775.07    889.20 o 
   5 -10   6     1013.78      759.96    128.47 o 
   6 -10   6     7374.07     6739.62    653.25 o 
  -8  -9   6        4.89       21.03     42.16 o 
  -7  -9   6        2.57       64.37     40.78 o 
  -6  -9   6     3680.93     3886.50    156.96 o 
  -5  -9   6     2401.72     2395.86    141.49 o 
  -4  -9   6     1412.82     1436.11    113.52 o 
  -3  -9   6      553.03      415.09     59.31 o 
  -2  -9   6    14890.03    14542.75    136.30 o 
  -1  -9   6     8211.82     7958.08    109.66 o 
   0  -9   6      806.08      766.71     42.10 o 
   1  -9   6    20283.12    21196.75   1866.70 o 
   2  -9   6     2282.92     2331.11     57.03 o 
   3  -9   6       95.69      135.97     41.69 o 
   4  -9   6    12560.62    11014.75   1383.73 o 
   5  -9   6       12.87       44.62     40.62 o 
   6  -9   6     2819.92     2702.37    119.78 o 
   7  -9   6     1770.46     1806.23     53.34 o 
   8  -9   6     6157.25     5927.31    105.09 o 
  -9  -8   6       21.79        9.97     43.44 o 
  -8  -8   6     2071.42     1839.53    217.08 o 
  -7  -8   6    15307.68    15999.66    597.97 o 
  -6  -8   6      171.58      184.79     38.33 o 
  -5  -8   6     1592.27     1544.48    112.33 o 
  -4  -8   6     9602.30    10120.41    677.90 o 
  -3  -8   6     1881.62     1926.45     64.03 o 
  -2  -8   6       50.04       80.87     51.04 o 
  -1  -8   6     1359.28     1353.68     64.38 o 
   0  -8   6    16798.56    17314.29    744.25 o 
   1  -8   6     1449.67     1547.27    125.87 o 
   2  -8   6     1861.88     1860.32     51.05 o 
   3  -8   6    27159.75    23982.32   3009.01 o 
   4  -8   6     2902.72     2796.58    258.13 o 
   5  -8   6     1438.51     1403.13     45.45 o 
   6  -8   6    16998.04    17199.09    278.32 o 
   7  -8   6      379.46      390.19     96.95 o 
   8  -8   6        0.97        0.00     48.67 o 
   9  -8   6     3049.12     3067.90     79.52 o 
  -9  -7   6        0.20        0.00     57.47 o 
  -8  -7   6     9379.15     9523.06    694.38 o 
  -7  -7   6       92.70       52.24     66.18 o 
  -6  -7   6     3648.37     3983.71    293.64 o 
  -5  -7   6    16376.58    16040.80    345.12 o 
  -4  -7   6       50.07       77.98     27.99 o 
  -3  -7   6    18340.45    18831.31    726.34 o 
  -2  -7   6    23400.18    22372.12     99.99 o 
  -1  -7   6     1777.42     1780.44     48.39 o 
   0  -7   6     1091.95     1048.38     38.55 o 
   1  -7   6     4739.59     5070.77    291.21 o 
   2  -7   6    10788.65     9936.45    498.80 o 
   3  -7   6      289.06      299.22     79.71 o 
   4  -7   6      198.85      251.75     52.36 o 
   5  -7   6    35862.98    35033.43    166.55 o 
   6  -7   6       40.79      132.96     51.92 o 
   7  -7   6     3388.09     3428.92     51.52 o 
   8  -7   6    24070.08    24058.54    155.85 o 
   9  -7   6      413.96      388.84     48.86 o 
 -10  -6   6     5631.31     6246.13    148.79 o 
  -9  -6   6       37.21       12.62     51.27 o 
  -8  -6   6    12128.14    12535.76    879.72 o 
  -7  -6   6        4.04       41.43     50.74 o 
  -6  -6   6     6154.29     5954.68     53.75 o 
  -5  -6   6     4658.95     4460.06     72.37 o 
  -4  -6   6    11235.78    11718.85    478.37 o 
  -3  -6   6    21598.91    21483.80     93.95 o 
  -2  -6   6      351.27      363.29     22.94 o 
  -1  -6   6    17336.30    16185.15    151.81 o 
   0  -6   6    30480.50    30188.30    550.24 o 
   1  -6   6      294.73      388.84     19.82 o 
   2  -6   6    14094.52    13928.52    227.81 o 
   3  -6   6     4122.60     4037.07    147.40 o 
   4  -6   6     4459.06     4382.96     99.47 o 
   5  -6   6     4812.06     4911.90     65.52 o 
   6  -6   6      602.02      680.19     26.83 o 
   7  -6   6     4352.80     4427.01    189.54 o 
   8  -6   6      505.02      523.50     41.84 o 
   9  -6   6     7932.81     8019.22     89.74 o 
  10  -6   6    11459.51    11456.58    107.67 o 
 -10  -5   6      418.88      445.31     95.14 o 
  -9  -5   6    17776.88    18083.30    748.52 o 
  -8  -5   6     5033.02     5273.37    250.60 o 
  -7  -5   6        5.08       26.50     37.97 o 
  -6  -5   6    20890.88    20200.76     80.74 o 
  -5  -5   6      360.41      413.06     35.53 o 
  -4  -5   6     1872.98     1879.09     36.55 o 
  -3  -5   6    13220.42    13258.34    126.74 o 
  -2  -5   6     6290.72     5938.08     67.73 o 
  -1  -5   6     5902.37     5406.22     60.63 o 
   0  -5   6     1479.36     1370.41     32.46 o 
   1  -5   6    40759.96    41069.66    229.75 o 
   2  -5   6    15717.73    15611.84     55.37 o 
   3  -5   6      305.04      370.25     16.43 o 
   4  -5   6    24528.94    23900.58     68.29 o 
   5  -5   6     5043.96     5123.29     63.94 o 
   6  -5   6      454.96      442.57     22.83 o 
   7  -5   6     2546.79     2527.64     31.99 o 
   8  -5   6       64.34       89.35     28.95 o 
   9  -5   6     4686.11     4735.70     66.68 o 
  10  -5   6      440.55      391.13     39.54 o 
 -11  -4   6     2466.43     2431.94    124.50 o 
 -10  -4   6     8077.60     8037.85    160.31 o 
  -9  -4   6       23.78       46.81     30.68 o 
  -8  -4   6      655.67      703.15     33.81 o 
  -7  -4   6    31088.32    31886.77    113.71 o 
  -6  -4   6     2461.37     2444.71     29.53 o 
  -5  -4   6      823.74      732.33     24.00 o 
  -4  -4   6    32767.25    31368.34    205.18 o 
  -3  -4   6       83.84      112.98     10.81 o 
  -2  -4   6       17.38       75.57     11.00 o 
  -1  -4   6    12873.17    12366.84    120.44 o 
   0  -4   6    14144.14    13471.77    284.69 o 
   1  -4   6     5143.62     4914.65     29.72 o 
   2  -4   6     1405.79     1425.65     33.09 o 
   3  -4   6    46557.04    47150.27    176.72 o 
   4  -4   6     8621.20     8342.32     75.96 o 
   5  -4   6      249.93      251.69     13.84 o 
   6  -4   6    27603.17    27917.83    109.42 o 
   7  -4   6      834.41      900.26     22.69 o 
   8  -4   6       21.86       47.40     48.67 o 
   9  -4   6    11299.87    11760.72    958.29 o 
  10  -4   6      359.78      385.65     38.58 o 
  11  -4   6     1153.96     1087.55     47.32 o 
 -11  -3   6       67.30      108.47     96.69 o 
 -10  -3   6     5714.57     5387.14    141.01 o 
  -9  -3   6     6861.83     7056.26     60.20 o 
  -8  -3   6     7407.49     7114.10     57.38 o 
  -7  -3   6      124.12      156.01     26.56 o 
  -6  -3   6      717.75      801.16     61.81 o 
  -5  -3   6    27589.71    26393.25    149.90 o 
  -4  -3   6     1829.80     1780.19     30.71 o 
  -3  -3   6     4905.19     4664.55     36.02 o 
  -2  -3   6    47188.55    47011.62    248.79 o 
  -1  -3   6      455.05      443.93     11.07 o 
   0  -3   6     2545.64     2425.21     22.82 o 
   1  -3   6    32263.23    32734.17    215.46 o 
   2  -3   6     3423.79     3232.98     43.12 o 
   3  -3   6     2153.54     2256.80     25.40 o 
   4  -3   6      409.28      445.56     20.13 o 
   5  -3   6    26076.79    25639.66    150.19 o 
   6  -3   6     1470.79     1533.70     16.20 o 
   7  -3   6     2668.58     2673.77     53.53 o 
   8  -3   6    35839.43    35423.30    410.65 o 
   9  -3   6     1549.10     1518.37     73.31 o 
  10  -3   6      535.46      580.63     49.46 o 
  11  -3   6    14115.29    14680.68   2415.27 o 
 -11  -2   6     8844.06     9298.44    178.93 o 
 -10  -2   6     9659.13     9486.49    168.32 o 
  -9  -2   6       54.31       37.35     33.24 o 
  -8  -2   6    10239.70    10017.23    198.84 o 
  -7  -2   6     6761.38     6554.81    184.66 o 
  -6  -2   6      289.52      277.43     30.63 o 
  -5  -2   6     6249.77     6048.21     41.28 o 
  -4  -2   6      203.52      262.15     11.76 o 
  -3  -2   6    34177.89    34341.85    448.07 o 
  -2  -2   6       70.20       87.36      9.68 o 
  -1  -2   6     2804.06     2631.85     21.27 o 
   0  -2   6    52827.52    53371.84    243.11 o 
   1  -2   6      997.09     1068.99     11.93 o 
   2  -2   6    24585.87    25601.49     61.90 o 
   3  -2   6    27168.36    27465.71    156.70 o 
   4  -2   6     6334.94     6442.51     33.13 o 
   5  -2   6     4725.65     4594.65     45.48 o 
   6  -2   6     2723.46     2719.80     30.97 o 
   7  -2   6    15610.11    15475.58     98.11 o 
   8  -2   6      323.88      302.03     36.10 o 
   9  -2   6      812.73      884.24     76.94 o 
  10  -2   6    13607.24    13970.07     83.98 o 
  11  -2   6       61.81       61.11     45.78 o 
  12  -2   6     1738.77     1686.37     91.44 o 
 -11  -1   6     2376.39     2638.40    121.96 o 
 -10  -1   6     1252.29     1289.16     99.34 o 
  -9  -1   6    13238.54    13305.87    109.10 o 
  -8  -1   6     6755.20     6705.98    147.98 o 
  -7  -1   6       12.66       18.47     25.57 o 
  -6  -1   6    29015.60    29061.24     93.63 o 
  -5  -1   6    11793.64    11098.94    259.46 o 
  -4  -1   6       16.60       37.20      9.03 o 
  -3  -1   6    15989.30    15877.42     79.28 o 
  -2  -1   6      347.18      515.22      9.84 o 
  -1  -1   6     5351.43     4909.80     37.00 o 
   0  -1   6       79.07      147.00     12.21 o 
   1  -1   6     7868.42     8084.30     37.30 o 
   2  -1   6    12430.93    11421.89     41.93 o 
   3  -1   6      203.26      210.93      8.17 o 
   4  -1   6    16914.39    16897.48    180.12 o 
   5  -1   6    15979.29    15417.47     86.73 o 
   6  -1   6      104.62      120.21      9.38 o 
   7  -1   6    15813.34    15552.88     47.42 o 
   8  -1   6     3279.00     3320.44     70.33 o 
   9  -1   6     5235.50     5432.91     78.87 o 
  10  -1   6     4255.50     4226.72    228.59 o 
  11  -1   6     1305.57     1319.51     40.26 o 
  12  -1   6    14701.35    14921.53     98.76 o 
 -11   0   6     7890.27     8400.43    158.61 o 
 -10   0   6      499.42      482.79     83.23 o 
  -9   0   6       74.39       84.57     29.97 o 
  -8   0   6     2155.48     2198.79     53.28 o 
  -7   0   6    18653.83    18556.05    177.72 o 
  -6   0   6     3696.64     3595.91     31.86 o 
  -5   0   6      546.84      600.03     26.54 o 
  -4   0   6    23644.10    21017.57    708.35 o 
  -3   0   6     3668.05     3594.70     65.81 o 
  -2   0   6     2173.07     2072.44     14.06 o 
  -1   0   6    36674.75    35774.02    178.33 o 
   0   0   6       14.83       52.87      8.13 o 
   1   0   6     2177.53     2329.35     16.16 o 
   2   0   6     2977.79     2780.53     35.15 o 
   3   0   6     4433.42     4018.54     42.88 o 
   4   0   6    16362.37    16646.68    112.56 o 
   5   0   6       37.77       64.04      7.70 o 
   6   0   6    21906.96    21332.37    299.14 o 
   7   0   6    22883.57    22940.79     55.85 o 
   8   0   6       35.23       43.67     41.24 o 
   9   0   6    18781.83    19298.93    354.87 o 
  10   0   6     1435.65     1534.43    117.63 o 
  11   0   6     2241.29     2249.05    102.10 o 
  12   0   6     5118.10     5202.58     64.43 o 
 -11   1   6      172.49       96.73     77.93 o 
 -10   1   6     3808.96     3846.76     53.43 o 
  -9   1   6    13870.99    14511.64     60.86 o 
  -8   1   6      300.49      283.00     20.29 o 
  -7   1   6      948.54     1001.62     22.24 o 
  -6   1   6     5723.62     5825.35     33.83 o 
  -5   1   6     7903.21     7449.44     35.27 o 
  -4   1   6      151.29      136.77     11.87 o 
  -3   1   6     1652.66     1583.94     23.82 o 
  -2   1   6    45861.68    45160.26    203.16 o 
  -1   1   6      113.73      199.70      7.44 o 
   0   1   6     1166.54      928.85     12.12 o 
   1   1   6    59785.26    60756.80    100.51 o 
   2   1   6     3169.62     3315.78     36.27 o 
   3   1   6      616.96      625.07     10.12 o 
   4   1   6    16374.41    16539.35     77.45 o 
   5   1   6    11471.09    11399.43     57.39 o 
   6   1   6     2177.81     2204.68     17.86 o 
   7   1   6     2301.16     2367.89     36.78 o 
   8   1   6    19692.76    19437.36    412.93 o 
   9   1   6     6772.76     6967.38    235.25 o 
  10   1   6      283.68      292.96     28.70 o 
  11   1   6    18710.57    19639.79    938.05 o 
  12   1   6     2347.73     2384.14     50.42 o 
 -11   2   6      808.11      882.76     76.11 o 
 -10   2   6    12984.45    13591.79    446.81 o 
  -9   2   6      570.29      581.40     30.89 o 
  -8   2   6     6591.61     6610.05     62.96 o 
  -7   2   6    24831.71    24599.79    160.71 o 
  -6   2   6      296.73      313.11     15.33 o 
  -5   2   6    11376.87    11214.15     42.62 o 
  -4   2   6     3553.53     3248.83     51.67 o 
  -3   2   6    14864.29    14168.85     81.35 o 
  -2   2   6     2974.88     2756.02     40.80 o 
  -1   2   6     2102.36     2074.39     34.36 o 
   0   2   6    45123.91    44829.99    227.13 o 
   1   2   6       38.07       73.48      9.79 o 
   2   2   6    10690.71    10578.41     43.52 o 
   3   2   6    53390.67    53825.45    121.58 o 
   4   2   6      176.19      236.57     11.77 o 
   5   2   6    10146.48     9820.05     38.51 o 
   6   2   6    30734.91    31378.65     64.88 o 
   7   2   6     2859.28     2827.06     21.51 o 
   8   2   6      987.22     1031.55     26.63 o 
   9   2   6     2365.14     2306.99     98.20 o 
  10   2   6    13119.94    13968.10    160.36 o 
  11   2   6      496.81      478.26     85.87 o 
  12   2   6      683.13      572.92     96.61 o 
 -11   3   6     1743.40     1829.85     54.94 o 
 -10   3   6     1205.39     1208.95     36.79 o 
  -9   3   6     2520.01     2556.88     41.01 o 
  -8   3   6    14557.88    14114.61    135.73 o 
  -7   3   6      121.18      150.09     19.52 o 
  -6   3   6    12649.85    12043.38    279.96 o 
  -5   3   6    22780.21    21916.76    914.78 o 
  -4   3   6       60.35       77.29      5.33 o 
  -3   3   6    18807.29    18368.66     75.81 o 
  -2   3   6    17847.62    17446.45    104.53 o 
  -1   3   6     8909.07     8630.70     39.16 o 
   0   3   6    16851.48    16755.75    131.87 o 
   1   3   6      777.60      857.79     18.46 o 
   2   3   6    23677.92    23153.18    140.99 o 
   3   3   6     1544.31     1679.10     43.54 o 
   4   3   6    14894.06    14803.00     90.33 o 
   5   3   6    34338.30    33565.89     69.61 o 
   6   3   6       49.65       92.87     15.24 o 
   7   3   6     8287.53     8134.92     92.50 o 
   8   3   6    12318.14    12131.05    122.18 o 
   9   3   6      797.23      951.39     68.04 o 
  10   3   6     4945.51     5449.38    112.60 o 
  11   3   6      525.93      596.14     82.83 o 
  12   3   6     3930.81     4401.44    129.34 o 
 -10   4   6      409.88      446.04     40.46 o 
  -9   4   6       53.58       73.09     31.93 o 
  -8   4   6     5082.15     5035.65     81.14 o 
  -7   4   6     1198.89     1251.01     31.27 o 
  -6   4   6     5878.57     5842.41    102.56 o 
  -5   4   6     2033.74     1910.98     36.73 o 
  -4   4   6    13788.72    13101.34     32.03 o 
  -3   4   6    27569.25    27078.37    219.27 o 
  -2   4   6        3.11       30.67      6.69 o 
  -1   4   6    46186.50    46064.02    271.10 o 
   0   4   6     8500.32     8267.73     64.73 o 
   1   4   6     2349.25     2517.80     15.60 o 
   2   4   6    16564.22    16246.12     92.06 o 
   3   4   6      810.34      827.32     13.66 o 
   4   4   6    17900.42    18265.74    152.37 o 
   5   4   6     2243.64     2111.61     21.24 o 
   6   4   6    14821.31    14951.93     69.68 o 
   7   4   6    13645.34    13737.76     73.95 o 
   8   4   6       46.25      216.70     52.29 o 
   9   4   6    17270.58    17301.90    156.20 o 
  10   4   6     9457.52    10480.47    145.22 o 
  11   4   6       42.33        0.99     74.93 o 
  12   4   6     2929.50     3153.10    116.17 o 
 -10   5   6     2111.95     2071.90     52.99 o 
  -9   5   6    17735.30    17829.23    113.52 o 
  -8   5   6      158.67      130.49     26.75 o 
  -7   5   6       25.80       17.05     23.85 o 
  -6   5   6    17981.54    17053.02    278.18 o 
  -5   5   6     4908.67     4693.44    124.04 o 
  -4   5   6      186.78      212.78     16.05 o 
  -3   5   6     1127.53     1088.41     43.64 o 
  -2   5   6    49750.30    51540.57    245.60 o 
  -1   5   6     9210.77     8741.57    116.74 o 
   0   5   6     1084.15     1245.80     29.58 o 
   1   5   6    28391.70    27083.29    453.08 o 
   2   5   6     8654.27     8067.31     88.14 o 
   3   5   6       15.01       81.75     10.95 o 
   4   5   6    28062.60    27332.16    155.45 o 
   5   5   6        1.28       72.56     17.00 o 
   6   5   6      505.77      536.68     24.91 o 
   7   5   6     4592.05     4704.21     98.28 o 
   8   5   6    14210.98    14195.63    153.30 o 
   9   5   6     8667.93     8650.03    101.61 o 
  10   5   6        3.83       27.13     65.75 o 
  11   5   6    16367.89    17164.73    184.01 o 
 -10   6   6     7580.64     7778.91     86.59 o 
  -9   6   6       93.40       31.86     33.88 o 
  -8   6   6     1858.15     1796.75     39.94 o 
  -7   6   6    15563.37    14893.09    111.34 o 
  -6   6   6      148.19      195.24     24.92 o 
  -5   6   6     6785.77     7034.30    360.29 o 
  -4   6   6    18238.28    18093.17    478.41 o 
  -3   6   6      533.92      547.89     24.69 o 
  -2   6   6     1012.62     1046.82     19.38 o 
  -1   6   6     7226.87     6719.69     61.90 o 
   0   6   6    16092.92    15662.69     89.57 o 
   1   6   6     3435.41     3359.03     66.21 o 
   2   6   6      447.52      479.59     14.13 o 
   3   6   6    40559.68    39802.13    173.11 o 
   4   6   6     4259.21     4034.47     26.19 o 
   5   6   6     3090.73     3159.62     37.58 o 
   6   6   6    47646.01    48049.11    335.45 o 
   7   6   6     1084.62     1103.81     45.01 o 
   8   6   6       80.89      140.86     50.30 o 
   9   6   6     5793.42     5797.14    139.25 o 
  10   6   6     4285.92     4313.91     56.30 o 
  11   6   6      170.24      178.79     35.81 o 
  -9   7   6      274.24      291.52     40.76 o 
  -8   7   6     4090.16     3886.92    157.76 o 
  -7   7   6     1038.25     1123.95     55.52 o 
  -6   7   6     4434.78     4433.77    376.91 o 
  -5   7   6    20954.63    21684.32   1029.61 o 
  -4   7   6      441.77      433.57     40.31 o 
  -3   7   6    12482.32    12112.81    116.97 o 
  -2   7   6    17876.43    17729.23    134.18 o 
  -1   7   6       36.52       76.03     12.45 o 
   0   7   6     9146.57     8901.89     36.19 o 
   1   7   6     8231.58     8141.24     60.09 o 
   2   7   6     6494.52     6559.41     57.41 o 
   3   7   6      109.64      182.54     16.96 o 
   4   7   6      186.12      255.08     21.54 o 
   5   7   6    20399.29    20358.96    220.48 o 
   6   7   6        9.86       32.20     40.83 o 
   7   7   6     1625.29     1728.27     43.16 o 
   8   7   6    20048.46    20442.80    718.85 o 
   9   7   6      663.10      636.76     33.32 o 
  10   7   6     3976.63     3860.19     54.43 o 
  11   7   6     7886.36     7720.50    171.05 o 
  -8   8   6    10864.58    11248.56    545.30 o 
  -7   8   6      404.80      417.63     32.50 o 
  -6   8   6     3843.94     4059.52    330.39 o 
  -5   8   6     6115.31     6540.81    330.10 o 
  -4   8   6     2309.07     2145.79     31.87 o 
  -3   8   6     4930.68     5210.83     60.66 o 
  -2   8   6      435.93      471.73     18.44 o 
  -1   8   6    12069.32    11839.61    177.90 o 
   0   8   6    14022.21    13345.94    137.07 o 
   1   8   6      576.02      645.62     16.63 o 
   2   8   6    21446.83    21145.73    237.41 o 
   3   8   6     6666.92     6687.04    136.68 o 
   4   8   6     1150.35     1207.27     71.17 o 
   5   8   6     3032.04     2922.13    140.01 o 
   6   8   6      474.06      493.12     26.42 o 
   7   8   6     5713.22     6220.68    118.21 o 
   8   8   6       85.77       50.00     27.42 o 
   9   8   6     4538.63     4466.73    111.59 o 
  10   8   6    14788.46    15035.30     94.63 o 
  -8   9   6     4809.05     4728.56    393.75 o 
  -7   9   6       86.81      132.05     33.31 o 
  -6   9   6    15308.84    16134.33   1075.50 o 
  -5   9   6      318.58      363.48     32.14 o 
  -4   9   6      765.14      632.99     47.43 o 
  -3   9   6     6520.92     6479.85     59.75 o 
  -2   9   6     2319.81     2106.25     27.77 o 
  -1   9   6     3961.79     3833.46     38.89 o 
   0   9   6      766.76      684.36     38.40 o 
   1   9   6    31247.17    31485.74    983.68 o 
   2   9   6    18616.29    18423.20    657.74 o 
   3   9   6      971.40      973.73     79.23 o 
   4   9   6    15632.75    15498.91    131.19 o 
   5   9   6     2537.07     2640.56     98.36 o 
   6   9   6       60.39      107.38     32.62 o 
   7   9   6    12744.06    12385.81     77.80 o 
   8   9   6      250.19      276.55     35.98 o 
   9   9   6     5570.36     5457.86     61.19 o 
  10   9   6     1449.93     1407.75    183.38 o 
  -7  10   6    14096.88    14834.26    906.68 o 
  -6  10   6     1358.33     1503.83    123.77 o 
  -5  10   6     2040.74     2093.65    243.28 o 
  -4  10   6    17747.07    18045.14    940.54 o 
  -3  10   6      679.55      676.54     34.13 o 
  -2  10   6      334.68      362.70     37.90 o 
  -1  10   6    10679.26     9893.58    318.95 o 
   0  10   6     1168.37     1027.01     39.41 o 
   1  10   6      297.69      329.87     25.47 o 
   2  10   6      883.98      897.41     31.43 o 
   3  10   6    11669.86    11752.42     73.35 o 
   4  10   6     1906.70     1892.11     51.96 o 
   5  10   6      319.86      274.22     29.64 o 
   6  10   6    28263.86    27783.13    238.62 o 
   7  10   6     3204.91     3023.64     47.30 o 
   8  10   6      134.08       93.42     92.96 o 
   9  10   6    14015.96    13688.93    146.96 o 
  -5  11   6     9323.93     9413.86   1046.64 o 
  -4  11   6      607.17      604.77     37.96 o 
  -3  11   6     2845.24     2624.10    150.51 o 
  -2  11   6    23723.32    21876.76    820.44 o 
  -1  11   6       88.65       81.56     31.74 o 
   0  11   6     4283.20     4126.43    176.99 o 
   1  11   6    15354.39    16086.43   1860.51 o 
   2  11   6     1362.13     1249.65     38.24 o 
   3  11   6     2744.50     2906.46     79.65 o 
   4  11   6     2587.42     2533.23     61.21 o 
   5  11   6    10457.33    10321.15    195.03 o 
   6  11   6      192.50      213.76     31.72 o 
   7  11   6      594.08      532.50     47.06 o 
   8  11   6    15758.60    15253.49    148.03 o 
  -4  12   6     1008.46     1063.49    141.52 o 
  -3  12   6     5687.07     5379.28    412.37 o 
  -2  12   6      649.75      551.17     39.29 o 
  -1  12   6     2623.77     2598.73     71.59 o 
   0  12   6    15983.27    16485.29   1483.59 o 
   1  12   6       47.50      100.71     35.37 o 
   2  12   6     5303.31     5896.13    538.88 o 
   3  12   6    14629.80    14212.85    124.83 o 
   4  12   6      324.67      357.96     28.36 o 
   5  12   6     5154.54     5217.72     81.07 o 
  -1  13   6      886.13      960.51     44.40 o 
   0  13   6     3594.26     4180.38    514.77 o 
   1  13   6     1461.86     1644.92    199.35 o 
   2  13   6     9787.46    10147.91   1235.79 o 
   3  13   6      263.77      292.32     39.14 o 
   4  13   6     9729.77     9327.04    174.91 o 
  -1 -12   7        2.91       30.43     46.46 o 
   0 -12   7     1367.76     1521.61     58.39 o 
  -4 -11   7    15502.09    15001.92    158.83 o 
  -3 -11   7       25.46        0.00     66.64 o 
  -2 -11   7     2790.12     2500.40    101.30 o 
  -1 -11   7     8432.90     8089.07    219.40 o 
   0 -11   7      245.56      194.19     46.32 o 
   1 -11   7     1125.28     1172.04    142.61 o 
   2 -11   7     1533.19     1654.51    113.91 o 
   3 -11   7     7879.96     7354.59    482.54 o 
   4 -11   7      154.08      101.02     49.82 o 
  -6 -10   7      149.00      226.58     48.18 o 
  -5 -10   7     5044.83     5118.58     98.27 o 
  -4 -10   7     3235.16     3233.04     88.94 o 
  -3 -10   7     3233.10     3264.32     89.30 o 
  -2 -10   7    16490.24    16189.62    152.02 o 
  -1 -10   7       20.30        0.00     39.29 o 
   0 -10   7     8373.09     8607.73    442.95 o 
   1 -10   7     9477.91     9837.30    805.15 o 
   2 -10   7     1030.13      974.05    147.52 o 
   3 -10   7     6709.51     6545.89    177.61 o 
   4 -10   7     4890.21     4183.55    267.39 o 
   5 -10   7     3027.84     2761.65    297.73 o 
   6 -10   7      254.55      224.52     47.83 o 
  -7  -9   7     3500.87     3575.25    160.31 o 
  -6  -9   7       59.83       53.05     42.67 o 
  -5  -9   7    10587.36    11258.46    668.53 o 
  -4  -9   7     2530.13     2607.49     77.19 o 
  -3  -9   7     1874.98     1888.16     70.85 o 
  -2  -9   7     2287.25     2294.21     75.69 o 
  -1  -9   7     3017.19     2725.89     53.36 o 
   0  -9   7     8851.03     9027.86    475.44 o 
   1  -9   7      684.54      623.82     96.40 o 
   2  -9   7    13244.27    13459.59    764.69 o 
   3  -9   7    17488.85    16101.61    499.15 o 
   4  -9   7      214.98      198.16     43.34 o 
   5  -9   7    11963.79    10901.56    905.45 o 
   6  -9   7     5754.33     5329.45    302.08 o 
   7  -9   7     1627.68     1455.27     70.98 o 
  -8  -8   7      924.07      774.60     81.01 o 
  -7  -8   7        1.09        0.00     44.53 o 
  -6  -8   7    14449.41    15244.06   1059.49 o 
  -5  -8   7     2881.28     3122.48    202.54 o 
  -4  -8   7     1290.52     1223.97     58.13 o 
  -3  -8   7    18714.73    18307.32    138.01 o 
  -2  -8   7      194.66      148.42     50.10 o 
  -1  -8   7       52.70       79.74     49.38 o 
   0  -8   7    11929.88    12070.50    392.04 o 
   1  -8   7     1705.27     1952.87    159.74 o 
   2  -8   7     5633.11     5504.42     67.61 o 
   3  -8   7     1154.65     1053.66    161.51 o 
   4  -8   7    11273.68    10309.86    688.66 o 
   5  -8   7    11352.84    10804.87    374.92 o 
   6  -8   7     1220.65     1166.80     44.24 o 
   7  -8   7    21090.22    20615.03    225.25 o 
   8  -8   7     4440.29     4240.81     86.05 o 
  -9  -7   7     1326.91     1337.71    129.21 o 
  -8  -7   7     4270.68     4247.38    352.25 o 
  -7  -7   7     4302.52     4366.82    363.10 o 
  -6  -7   7      293.04      295.04     38.68 o 
  -5  -7   7       50.29       78.96     43.34 o 
  -4  -7   7    21703.35    22128.86   1682.65 o 
  -3  -7   7     1068.43     1110.52     51.34 o 
  -2  -7   7     3112.58     3044.05     65.38 o 
  -1  -7   7    36352.72    35502.64    171.19 o 
   0  -7   7      479.16      491.36     69.94 o 
   1  -7   7     1491.34     1487.50    174.69 o 
   2  -7   7    19349.48    18218.34    731.58 o 
   3  -7   7     2115.65     2011.92    153.25 o 
   4  -7   7      233.81      209.36     34.78 o 
   5  -7   7     2485.89     2482.79     46.41 o 
   6  -7   7    21634.40    21141.54    100.41 o 
   7  -7   7     1545.69     1439.07     41.66 o 
   8  -7   7      115.44      125.37     45.00 o 
   9  -7   7    18420.55    18310.03    142.17 o 
  -9  -6   7    13180.34    13712.40    588.95 o 
  -8  -6   7      330.80      305.57     39.44 o 
  -7  -6   7     9268.65     9278.79    663.83 o 
  -6  -6   7     6821.21     6847.84    691.69 o 
  -5  -6   7     2734.80     2845.88     58.31 o 
  -4  -6   7     6311.87     6000.94    195.81 o 
  -3  -6   7     3979.60     3826.83     44.19 o 
  -2  -6   7    16369.79    15727.70     65.48 o 
  -1  -6   7        1.99        6.77     20.20 o 
   0  -6   7     2486.44     2343.55     30.27 o 
   1  -6   7    38109.52    36150.02    969.07 o 
   2  -6   7       70.68      151.33    107.14 o 
   3  -6   7     6441.20     6280.09    319.68 o 
   4  -6   7    15600.44    15234.10     80.11 o 
   5  -6   7     2177.47     2189.91    103.53 o 
   6  -6   7     7182.83     7248.74     57.28 o 
   7  -6   7     3246.44     3068.13     42.51 o 
   8  -6   7     5043.15     5074.05     74.43 o 
   9  -6   7        8.97       45.45     39.18 o 
  10  -6   7      727.37      784.39     48.42 o 
 -10  -5   7     7548.80     8139.18    169.64 o 
  -9  -5   7      375.01      437.92     37.26 o 
  -8  -5   7     8838.98     9443.61    146.73 o 
  -7  -5   7    10492.88    11037.25    234.09 o 
  -6  -5   7      372.66      349.16     34.18 o 
  -5  -5   7    23694.72    22472.63     82.54 o 
  -4  -5   7    17401.01    16872.43     72.22 o 
  -3  -5   7      229.07      220.23     20.61 o 
  -2  -5   7     5589.59     5379.47     73.20 o 
  -1  -5   7     1015.35     1030.20     16.33 o 
   0  -5   7     7956.68     7560.52    106.82 o 
   1  -5   7      187.88      179.14     16.41 o 
   2  -5   7     6971.92     7112.33     40.02 o 
   3  -5   7    26831.47    26152.40    189.95 o 
   4  -5   7     1691.37     1762.12     32.28 o 
   5  -5   7     4411.04     4569.34     88.16 o 
   6  -5   7    13172.17    13124.39     64.68 o 
   7  -5   7      611.42      618.23     26.59 o 
   8  -5   7     2754.72     2880.68    132.85 o 
   9  -5   7     4002.46     3968.73     62.98 o 
  10  -5   7     2922.43     2893.72     59.86 o 
 -10  -4   7    10341.43    10694.92    184.21 o 
  -9  -4   7     2117.29     1952.38     93.17 o 
  -8  -4   7     3302.62     3170.05     83.22 o 
  -7  -4   7     3233.94     3223.40     47.50 o 
  -6  -4   7    13832.72    13473.88     78.51 o 
  -5  -4   7    15068.53    14761.97    102.47 o 
  -4  -4   7      363.72      354.26     17.74 o 
  -3  -4   7    29990.73    28871.33     82.00 o 
  -2  -4   7     6143.51     5951.49     41.55 o 
  -1  -4   7      279.08      301.03     12.42 o 
   0  -4   7    27887.13    27210.57    123.72 o 
   1  -4   7       29.62      111.87     15.38 o 
   2  -4   7     3075.34     3079.79     27.65 o 
   3  -4   7     5257.41     5322.39     60.73 o 
   4  -4   7     3035.18     3062.79     23.39 o 
   5  -4   7    15378.09    15395.13    140.58 o 
   6  -4   7      535.77      532.76     32.29 o 
   7  -4   7    17188.54    17126.46    156.09 o 
   8  -4   7    14054.66    14145.28    119.25 o 
   9  -4   7       43.35       62.47     29.16 o 
  10  -4   7    11298.26    11680.22   1388.56 o 
  11  -4   7     4663.36     4562.13     71.18 o 
 -10  -3   7       23.47       68.56     94.03 o 
  -9  -3   7     2656.30     2590.95     46.33 o 
  -8  -3   7    19267.76    19193.02    295.96 o 
  -7  -3   7       38.03       91.59     47.10 o 
  -6  -3   7      230.79      242.02     43.09 o 
  -5  -3   7     7085.77     6479.18    177.57 o 
  -4  -3   7    16130.23    15658.35    278.92 o 
  -3  -3   7     2383.92     2380.83     29.71 o 
  -2  -3   7      811.18      836.17     17.03 o 
  -1  -3   7    39815.88    38995.68    207.62 o 
   0  -3   7     8477.50     8349.52     53.78 o 
   1  -3   7     3812.53     3761.45     50.27 o 
   2  -3   7    45363.78    45364.70    174.84 o 
   3  -3   7     2396.64     2455.58     33.13 o 
   4  -3   7      513.48      552.27     13.24 o 
   5  -3   7    13753.39    13511.98     39.07 o 
   6  -3   7     5263.02     5106.45     34.04 o 
   7  -3   7     2134.23     2204.77     35.69 o 
   8  -3   7      403.36      447.51     31.42 o 
   9  -3   7    15316.10    14656.36    118.81 o 
  10  -3   7     5085.47     5029.29    356.86 o 
  11  -3   7       47.19       56.66     42.00 o 
 -10  -2   7      266.92      405.20     93.71 o 
  -9  -2   7    16131.04    16546.35     88.10 o 
  -8  -2   7      664.76      608.27     71.45 o 
  -7  -2   7     9456.23     9351.69    182.43 o 
  -6  -2   7    29793.98    29046.80    458.03 o 
  -5  -2   7        7.98       26.87      9.40 o 
  -4  -2   7    11344.04    10909.11     56.79 o 
  -3  -2   7    12738.40    12529.06    122.87 o 
  -2  -2   7    10074.71    10070.47     73.42 o 
  -1  -2   7     1862.75     2078.55     22.54 o 
   0  -2   7     2586.32     2803.09     41.85 o 
   1  -2   7    26346.79    25913.57     55.00 o 
   2  -2   7       36.42       82.91     10.91 o 
   3  -2   7     2111.23     2068.45     18.45 o 
   4  -2   7    36594.91    36328.85    197.51 o 
   5  -2   7       75.55      127.83     10.80 o 
   6  -2   7      875.46      871.40     28.82 o 
   7  -2   7    21021.38    21398.12    408.51 o 
   8  -2   7     1724.63     1689.44     79.57 o 
   9  -2   7       59.18       60.49     54.02 o 
  10  -2   7     4300.93     4250.20    146.30 o 
  11  -2   7    10941.08    11236.61    398.92 o 
 -11  -1   7     2016.99     1927.19    110.09 o 
 -10  -1   7     2512.56     2520.98    110.70 o 
  -9  -1   7     1740.29     1762.27     84.12 o 
  -8  -1   7      744.96      812.93     62.01 o 
  -7  -1   7    11945.08    11743.91    203.42 o 
  -6  -1   7      336.40      335.10     18.90 o 
  -5  -1   7     9320.11     8915.23     46.16 o 
  -4  -1   7    27027.77    26405.55    265.45 o 
  -3  -1   7      472.30      528.50     10.84 o 
  -2  -1   7    27200.66    27266.70     59.18 o 
  -1  -1   7    24295.08    24828.93    214.86 o 
   0  -1   7      117.43      159.37      9.30 o 
   1  -1   7    18287.12    19183.87    113.05 o 
   2  -1   7     1211.38     1428.29     12.08 o 
   3  -1   7    22982.46    23074.52    125.02 o 
   4  -1   7      826.78      859.07     25.97 o 
   5  -1   7     2340.64     2232.30     19.46 o 
   6  -1   7    35685.35    36326.13    194.31 o 
   7  -1   7      514.77      516.87     88.69 o 
   8  -1   7     9040.55     9132.40    160.49 o 
   9  -1   7    19641.77    20295.67    246.45 o 
  10  -1   7      537.77      605.83     31.74 o 
  11  -1   7     1320.30     1321.55    132.12 o 
 -11   0   7       92.44       84.54     85.68 o 
 -10   0   7    11739.31    12298.75    170.64 o 
  -9   0   7     2439.85     2462.40     44.42 o 
  -8   0   7      445.82      480.73     30.70 o 
  -7   0   7     3965.91     4023.07     37.08 o 
  -6   0   7      355.05      392.84     20.96 o 
  -5   0   7     9030.22     9054.91     92.43 o 
  -4   0   7      562.93      505.47     25.50 o 
  -3   0   7     9506.03     8850.67     78.66 o 
  -2   0   7    23014.49    21972.74    141.40 o 
  -1   0   7    11955.62    12565.24     90.11 o 
   0   0   7    35552.86    33995.18     63.59 o 
   1   0   7    16112.41    15473.09     64.40 o 
   2   0   7     2728.73     2732.06     20.09 o 
   3   0   7    10531.48     9661.68     65.44 o 
   4   0   7      999.52      997.26     11.05 o 
   5   0   7     9439.44     9409.00     59.35 o 
   6   0   7     6138.03     6275.23     69.79 o 
   7   0   7     8258.44     8255.21     80.48 o 
   8   0   7    20679.61    20717.98    310.62 o 
   9   0   7       75.74       66.08     24.54 o 
  10   0   7    11146.77    11468.55    228.24 o 
  11   0   7    15759.42    16075.69    166.12 o 
  12   0   7       36.82       65.71     50.41 o 
 -11   1   7     8432.22     8634.56    146.85 o 
 -10   1   7     1374.29     1460.52     85.37 o 
  -9   1   7      799.52      813.34     35.50 o 
  -8   1   7    23924.64    24338.62    391.30 o 
  -7   1   7     1733.28     1776.52     23.46 o 
  -6   1   7     1546.56     1470.02     28.84 o 
  -5   1   7    14552.04    13986.35    243.31 o 
  -4   1   7     2832.25     2794.78     50.61 o 
  -3   1   7     1701.35     1626.80     26.64 o 
  -2   1   7     3730.02     3626.11     16.32 o 
  -1   1   7     8121.42     7736.34     56.87 o 
   0   1   7    12012.13    11625.20    206.28 o 
   1   1   7      691.98      838.65     13.37 o 
   2   1   7    40977.12    40335.00    144.97 o 
   3   1   7    11847.04    11418.94    146.70 o 
   4   1   7        9.66       78.71     10.88 o 
   5   1   7    27272.83    27586.11    174.35 o 
   6   1   7     1433.87     1565.56     21.20 o 
   7   1   7     1310.33     1377.70     25.75 o 
   8   1   7     5917.16     5807.13    205.37 o 
   9   1   7     4826.32     4831.97    110.44 o 
  10   1   7     9383.04     9557.68    241.07 o 
  11   1   7       36.00       78.42     33.42 o 
  12   1   7    12029.25    12536.88    362.14 o 
 -10   2   7     1362.96     1429.81     40.66 o 
  -9   2   7    14184.39    14531.37    434.98 o 
  -8   2   7      638.56      622.69     25.34 o 
  -7   2   7     1945.71     1934.27     24.17 o 
  -6   2   7    30869.47    30585.23    168.86 o 
  -5   2   7     1275.23     1382.69     28.83 o 
  -4   2   7     6842.16     6220.87    142.37 o 
  -3   2   7    43157.89    42433.21    167.30 o 
  -2   2   7     1972.23     1936.65     13.19 o 
  -1   2   7      269.00      332.32     13.04 o 
   0   2   7    10185.68     9774.30     27.15 o 
   1   2   7    20532.40    20082.02    124.56 o 
   2   2   7      419.79      378.00     10.18 o 
   3   2   7      138.83      169.87     10.62 o 
   4   2   7    37581.30    37493.66    188.66 o 
   5   2   7    11151.19    11102.20     66.74 o 
   6   2   7      534.31      519.19     14.81 o 
   7   2   7    25439.97    25709.98    469.70 o 
   8   2   7      427.88      471.27     23.97 o 
   9   2   7      127.98      165.66     56.82 o 
  10   2   7     9821.69    10588.64    142.61 o 
  11   2   7     3580.75     3998.89    118.71 o 
  12   2   7      735.54      795.54    103.28 o 
 -10   3   7      532.17      487.70     34.05 o 
  -9   3   7     4104.42     4015.17    268.54 o 
  -8   3   7     1580.26     1556.65     30.27 o 
  -7   3   7     5808.21     5945.31    121.76 o 
  -6   3   7      518.29      518.44     38.64 o 
  -5   3   7     2201.95     2191.46     28.17 o 
  -4   3   7    38522.48    37327.49     89.07 o 
  -3   3   7      183.59      225.14      9.55 o 
  -2   3   7     8895.39     8535.47     55.54 o 
  -1   3   7    42277.60    41317.70    437.09 o 
   0   3   7      943.28      949.74     14.30 o 
   1   3   7     5451.85     5462.14     34.95 o 
   2   3   7    24391.57    23890.95    136.47 o 
   3   3   7    13127.86    12699.90     41.08 o 
   4   3   7       56.11      105.05     12.59 o 
   5   3   7     1398.49     1508.34     21.00 o 
   6   3   7    27084.42    26171.10     86.34 o 
   7   3   7      417.12      458.16     51.55 o 
   8   3   7     1781.05     1871.57     70.68 o 
   9   3   7    13059.64    13561.92    141.38 o 
  10   3   7      553.76      713.78     73.49 o 
  11   3   7     2770.92     3121.32    109.51 o 
  12   3   7     5490.05     5655.99    137.22 o 
 -10   4   7     8783.17     8926.44     88.79 o 
  -9   4   7     7114.34     7067.63     75.60 o 
  -8   4   7      546.90      580.11     29.64 o 
  -7   4   7    10101.59    10117.60    162.67 o 
  -6   4   7     2498.81     2591.49     70.93 o 
  -5   4   7     4863.56     4685.70     41.38 o 
  -4   4   7     5137.25     5097.65     74.84 o 
  -3   4   7     3634.68     3384.99     42.87 o 
  -2   4   7    21690.74    21485.60    103.31 o 
  -1   4   7      235.03      262.68     12.53 o 
   0   4   7     9299.39     8686.81     85.92 o 
   1   4   7    31610.44    30625.54    129.98 o 
   2   4   7       36.64       58.42      9.37 o 
   3   4   7    17827.25    17456.57     49.75 o 
   4   4   7    14621.37    14420.45     96.59 o 
   5   4   7     4664.04     4476.88     29.11 o 
   6   4   7      700.14      750.91     26.54 o 
   7   4   7       28.43       30.50     22.89 o 
   8   4   7    11592.27    11518.18    126.51 o 
   9   4   7      300.79      425.86     58.95 o 
  10   4   7     1045.35     1033.72     73.07 o 
  11   4   7    18618.53    20263.53    205.23 o 
 -10   5   7     3567.08     3594.57     64.52 o 
  -9   5   7      559.19      525.59     38.43 o 
  -8   5   7    11565.26    11534.80    327.13 o 
  -7   5   7     1425.11     1449.93     98.82 o 
  -6   5   7      354.15      315.38     24.63 o 
  -5   5   7    31458.28    30646.14   1468.79 o 
  -4   5   7     1476.43     1415.77     34.07 o 
  -3   5   7      727.89      788.50     13.32 o 
  -2   5   7    13269.36    12486.11    109.22 o 
  -1   5   7     5498.75     5511.40     53.07 o 
   0   5   7     6114.85     6046.96     59.87 o 
   1   5   7      961.07      968.17     25.17 o 
   2   5   7    21102.33    20819.34    204.04 o 
   3   5   7    11494.39    11207.08     45.58 o 
   4   5   7      219.77      255.21     13.82 o 
   5   5   7    34349.07    34107.52    729.17 o 
   6   5   7     9914.08    10011.34    200.07 o 
   7   5   7     1148.69     1173.90     33.42 o 
   8   5   7     8394.75     8517.37     65.99 o 
   9   5   7      135.86      235.17     52.72 o 
  10   5   7     5720.48     5670.55    162.36 o 
  11   5   7     1646.49     1582.85     46.45 o 
  -9   6   7     2405.35     2326.57     53.67 o 
  -8   6   7      111.62       65.19     29.16 o 
  -7   6   7     1683.91     1682.88     74.87 o 
  -6   6   7    16296.25    16040.70    966.36 o 
  -5   6   7     5229.15     5097.71    300.64 o 
  -4   6   7     2014.52     2054.10     22.65 o 
  -3   6   7    38248.80    37340.96    649.55 o 
  -2   6   7     3418.44     3186.58     22.51 o 
  -1   6   7      316.35      337.98     11.89 o 
   0   6   7    23564.09    22824.74    127.01 o 
   1   6   7     1043.01     1001.57     23.49 o 
   2   6   7      566.31      532.85     16.12 o 
   3   6   7    10294.83    10095.42     72.07 o 
   4   6   7    13233.02    12811.56     86.23 o 
   5   6   7     2030.49     2134.71     52.07 o 
   6   6   7       18.39       43.15     23.57 o 
   7   6   7    25811.96    25612.72    404.46 o 
   8   6   7     4248.42     4263.27     50.92 o 
   9   6   7     1183.08     1094.45     36.69 o 
  10   6   7    16571.74    16727.04    548.53 o 
  11   6   7       12.71        4.52     36.12 o 
  -9   7   7     2427.15     2472.12     57.21 o 
  -8   7   7     9324.50     9396.16    340.66 o 
  -7   7   7      872.83      865.16     45.22 o 
  -6   7   7      271.82      363.26     27.48 o 
  -5   7   7      422.61      532.50     46.98 o 
  -4   7   7     8802.83     9163.99    377.13 o 
  -3   7   7      470.02      488.04     19.93 o 
  -2   7   7      154.12      149.18     23.68 o 
  -1   7   7    24781.14    23959.58    143.56 o 
   0   7   7     1908.61     1806.83     26.48 o 
   1   7   7     3050.86     3024.24     25.49 o 
   2   7   7    27917.10    27234.81    192.53 o 
   3   7   7      908.14      851.26     44.61 o 
   4   7   7      521.86      566.35     25.78 o 
   5   7   7     7798.98     7823.72     79.97 o 
   6   7   7     6954.20     6978.02    187.46 o 
   7   7   7      945.08     1007.40     80.25 o 
   8   7   7       64.16      103.42     35.20 o 
   9   7   7    24829.84    25615.82    644.79 o 
  10   7   7     1569.53     1582.42     56.88 o 
  -8   8   7      103.81       96.37     32.95 o 
  -7   8   7     6551.82     6856.28    376.38 o 
  -6   8   7     6770.39     7086.67    609.09 o 
  -5   8   7      547.36      588.07     35.04 o 
  -4   8   7     4300.32     4528.24    144.87 o 
  -3   8   7     1397.12     1471.67     27.00 o 
  -2   8   7     9453.00     8959.55     53.42 o 
  -1   8   7      138.93      212.24     17.31 o 
   0   8   7     2708.54     2560.64     34.72 o 
   1   8   7    26331.24    25803.75    118.88 o 
   2   8   7     3281.27     3364.51    142.50 o 
   3   8   7     8530.40     8311.99    102.24 o 
   4   8   7    14938.22    15257.48    277.32 o 
   5   8   7        3.71       37.69     23.87 o 
   6   8   7     2383.20     2454.98     42.51 o 
   7   8   7     3445.54     3590.76     47.85 o 
   8   8   7     3076.82     3323.75    166.26 o 
   9   8   7      363.01      389.45     34.73 o 
  10   8   7       16.40       35.85     33.69 o 
  -7   9   7    10524.42    10497.98    937.93 o 
  -6   9   7      386.09      431.48     34.08 o 
  -5   9   7    11332.75    11775.96    354.99 o 
  -4   9   7     4737.41     4867.26    225.10 o 
  -3   9   7      975.53      850.13     24.75 o 
  -2   9   7    11281.28    11128.53     75.97 o 
  -1   9   7     3622.49     3455.36     77.34 o 
   0   9   7     3205.44     2952.48     47.44 o 
   1   9   7      827.46      875.91     30.23 o 
   2   9   7     4918.62     4880.65     90.27 o 
   3   9   7    13864.91    13470.08    418.16 o 
   4   9   7      176.63      225.91     27.01 o 
   5   9   7     9245.00     9323.86    167.08 o 
   6   9   7    18234.19    18085.98     91.34 o 
   7   9   7      322.22      342.36     31.70 o 
   8   9   7     9125.10     9094.70     73.05 o 
   9   9   7     5835.82     5865.07     64.92 o 
  -6  10   7     4288.23     4234.13    342.80 o 
  -5  10   7     1543.41     1706.92    244.02 o 
  -4  10   7       20.76        3.55     36.65 o 
  -3  10   7    13114.19    12934.51    210.64 o 
  -2  10   7     5226.02     4960.28     87.45 o 
  -1  10   7      554.28      462.65     33.34 o 
   0  10   7    21959.60    19743.13    914.28 o 
   1  10   7     1264.66     1335.27     39.37 o 
   2  10   7      632.99      704.48     43.01 o 
   3  10   7    10737.54    10524.93    251.62 o 
   4  10   7     1277.60     1398.92    116.17 o 
   5  10   7     9810.32    10028.57    579.08 o 
   6  10   7     1657.15     1664.96     40.21 o 
   7  10   7     9136.71     8714.97    137.54 o 
   8  10   7     9946.98     9508.75     76.68 o 
  -5  11   7     7604.20     7298.71    472.14 o 
  -4  11   7     2604.77     2642.10    136.13 o 
  -3  11   7      130.77      150.94     32.30 o 
  -2  11   7       13.36       10.03     32.11 o 
  -1  11   7    20039.25    18160.92    714.58 o 
   0  11   7     1237.56     1184.02     40.58 o 
   1  11   7     1276.05     1252.02     61.95 o 
   2  11   7    16981.29    16559.69     96.85 o 
   3  11   7      367.50      489.01     35.63 o 
   4  11   7      585.38      622.20     45.42 o 
   5  11   7    14864.95    14511.71    382.14 o 
   6  11   7      572.49      515.27     35.86 o 
   7  11   7      626.80      677.47     38.13 o 
  -3  12   7     7059.24     7035.64    337.69 o 
  -2  12   7     1819.29     1706.28     47.13 o 
  -1  12   7     1042.52     1009.16     81.54 o 
   0  12   7      985.09     1000.75     41.87 o 
   1  12   7    11286.20    10748.75    124.18 o 
   2  12   7        8.61       15.41     32.42 o 
   3  12   7      512.10      539.69     34.31 o 
   4  12   7    18429.02    18187.39    270.42 o 
   5  12   7      535.87      612.78     47.76 o 
   6  12   7     4071.66     4268.27     78.18 o 
   0  13   7      390.74      379.25     55.59 o 
   1  13   7     4746.17     4781.94     90.31 o 
   2  13   7     1473.18     1475.92     65.23 o 
   3  13   7     3942.36     3909.39     62.24 o 
  -3 -11   8     8603.30     8458.76    131.43 o 
  -2 -11   8      425.69      403.30     44.41 o 
  -1 -11   8      164.11      161.65     44.64 o 
   0 -11   8    16691.12    17159.20    979.38 o 
   1 -11   8     1326.58     1521.39    200.77 o 
   2 -11   8      455.45      448.74    110.74 o 
   3 -11   8     7019.53     7388.94    425.48 o 
  -5 -10   8     7859.12     7950.19    116.73 o 
  -4 -10   8     1144.36     1256.41     72.55 o 
  -3 -10   8     4350.63     4202.15     94.81 o 
  -2 -10   8      898.36      845.09     75.28 o 
  -1 -10   8    11893.72    11399.19     92.88 o 
   0 -10   8        9.41        0.00     42.63 o 
   1 -10   8     1155.11     1178.90     53.05 o 
   2 -10   8    18022.73    18426.81   1246.89 o 
   3 -10   8       20.08      136.00     46.65 o 
   4 -10   8     2857.59     2597.95    182.28 o 
   5 -10   8    16478.58    14628.41   1564.32 o 
  -6  -9   8     8823.08     9027.95    112.61 o 
  -5  -9   8       51.95       68.21     56.93 o 
  -4  -9   8     7924.22     7879.79    107.02 o 
  -3  -9   8    10144.45     9944.14    116.51 o 
  -2  -9   8      367.43      363.95     61.42 o 
  -1  -9   8     8161.17     7612.89    153.00 o 
   0  -9   8     2695.69     2822.84    282.27 o 
   1  -9   8    11631.01    11952.72    885.82 o 
   2  -9   8     1461.29     1461.52    109.79 o 
   3  -9   8      555.88      606.55     60.39 o 
   4  -9   8    17236.71    15292.28   1764.27 o 
   5  -9   8        5.41        0.00     42.98 o 
   6  -9   8     6639.71     6093.12    282.63 o 
  -7  -8   8     1044.94     1056.14    212.28 o 
  -6  -8   8     1366.04     1384.19    197.15 o 
  -5  -8   8     3686.98     3749.94     77.07 o 
  -4  -8   8     8749.60     8777.53    101.57 o 
  -3  -8   8      273.91      254.13     51.82 o 
  -2  -8   8    18035.11    17869.21    138.41 o 
  -1  -8   8    10952.25    10539.96    112.18 o 
   0  -8   8      201.84      236.02     68.35 o 
   1  -8   8    11720.02    11839.99    988.92 o 
   2  -8   8     4096.83     3798.05    137.79 o 
   3  -8   8     1341.77     1181.18    103.84 o 
   4  -8   8     5987.15     5429.16    483.91 o 
   5  -8   8     1634.64     1501.31     47.90 o 
   6  -8   8    11932.13    11534.08    294.72 o 
   7  -8   8       99.57       39.33     51.18 o 
  -8  -7   8      962.27      998.03    118.65 o 
  -7  -7   8    15227.04    15823.70   1449.94 o 
  -6  -7   8       49.74        0.00     39.37 o 
  -5  -7   8       25.71       41.33     44.87 o 
  -4  -7   8     4507.65     4613.61     74.66 o 
  -3  -7   8     7981.76     7862.19     90.84 o 
  -2  -7   8     5330.14     5312.03     78.42 o 
  -1  -7   8      388.12      453.69     46.58 o 
   0  -7   8    14403.55    14762.08    680.39 o 
   1  -7   8     6100.40     6135.40    273.80 o 
   2  -7   8       53.12        0.00     34.90 o 
   3  -7   8    25693.80    23725.13   1394.66 o 
   4  -7   8     1786.43     1769.15    103.47 o 
   5  -7   8        8.87       58.18     31.74 o 
   6  -7   8     8013.14     7902.65     95.38 o 
   7  -7   8     1824.88     1580.70     59.41 o 
   8  -7   8     3634.96     3666.42     74.11 o 
  -9  -6   8      207.79      301.36     41.54 o 
  -8  -6   8    14125.00    14985.86    912.65 o 
  -7  -6   8      146.56      104.41     38.56 o 
  -6  -6   8     1848.35     1883.86    110.99 o 
  -5  -6   8    20544.58    20594.67   1346.06 o 
  -4  -6   8        7.80       13.87     27.44 o 
  -3  -6   8      910.93      881.62     31.75 o 
  -2  -6   8    15220.63    14722.26     79.00 o 
  -1  -6   8     3454.70     3392.44     61.37 o 
   0  -6   8       18.95       68.30     29.48 o 
   1  -6   8      128.52      216.80     55.73 o 
   2  -6   8    26681.14    25389.78   1611.58 o 
   3  -6   8      391.84      396.51     32.00 o 
   4  -6   8     3054.10     3063.52     43.75 o 
   5  -6   8    19152.87    19251.90    133.04 o 
   6  -6   8       43.38       77.79     40.12 o 
   7  -6   8      236.14      235.84     40.32 o 
   8  -6   8     9715.20     9924.15     98.43 o 
   9  -6   8     1202.10     1202.33     51.76 o 
  -9  -5   8     3951.86     4102.52    216.37 o 
  -8  -5   8     3813.18     3903.90    279.09 o 
  -7  -5   8      339.83      386.33     46.01 o 
  -6  -5   8    17244.35    17432.27    274.05 o 
  -5  -5   8       18.49       28.47     64.40 o 
  -4  -5   8     8550.04     8157.05    103.31 o 
  -3  -5   8    26664.52    26045.23     99.12 o 
  -2  -5   8      200.59      194.03     19.39 o 
  -1  -5   8    10550.47    10068.19     57.22 o 
   0  -5   8     9596.90     9223.94    149.58 o 
   1  -5   8     1523.09     1463.88     29.74 o 
   2  -5   8       85.63      115.93     25.79 o 
   3  -5   8      134.67      148.16     25.16 o 
   4  -5   8     8270.92     8489.21    339.03 o 
   5  -5   8     4329.72     4301.18     41.88 o 
   6  -5   8      407.24      391.97     32.01 o 
   7  -5   8    14832.02    15068.42    240.47 o 
   8  -5   8      884.81      858.80     36.61 o 
   9  -5   8     3382.00     3321.63     60.26 o 
  10  -5   8    16163.37    16050.74    118.66 o 
 -10  -4   8      473.75      412.00    104.02 o 
  -9  -4   8     7558.33     7329.26    172.25 o 
  -8  -4   8     3585.79     3607.45     54.77 o 
  -7  -4   8     2416.58     2392.11     61.21 o 
  -6  -4   8     7498.61     7894.48    296.36 o 
  -5  -4   8      128.10      150.22     31.94 o 
  -4  -4   8    13621.97    13232.68    323.33 o 
  -3  -4   8     1786.22     1769.85     24.45 o 
  -2  -4   8    15118.47    14215.43     89.89 o 
  -1  -4   8    18372.61    17104.88    176.73 o 
   0  -4   8      106.40      116.61     12.68 o 
   1  -4   8    22888.14    22436.08    163.28 o 
   2  -4   8    27146.46    26393.34    141.35 o 
   3  -4   8      246.99      257.40     44.94 o 
   4  -4   8    13009.80    13138.84    167.85 o 
   5  -4   8     1857.99     1948.63     68.53 o 
   6  -4   8     6364.54     6548.31     43.33 o 
   7  -4   8      334.75      416.49     65.54 o 
   8  -4   8     1212.03     1396.66    127.06 o 
   9  -4   8    12331.41    12639.34    655.97 o 
  10  -4   8      636.92      538.06     63.40 o 
 -10  -3   8     4263.90     4357.89    141.38 o 
  -9  -3   8     3017.60     3039.71    127.05 o 
  -8  -3   8      146.67      116.29     48.09 o 
  -7  -3   8    22938.08    22404.49    527.18 o 
  -6  -3   8     8556.88     8497.82    102.26 o 
  -5  -3   8      564.92      543.78     32.17 o 
  -4  -3   8    18552.36    17803.31    326.27 o 
  -3  -3   8       38.34       84.99     23.95 o 
  -2  -3   8     1575.69     1459.69     19.86 o 
  -1  -3   8     7519.66     6896.60     71.56 o 
   0  -3   8    17713.80    17558.55    144.42 o 
   1  -3   8    14755.73    14202.94    161.81 o 
   2  -3   8      202.53      232.25     12.83 o 
   3  -3   8    32249.89    32037.32    150.72 o 
   4  -3   8     7096.42     7084.52    101.69 o 
   5  -3   8        8.36       25.69     16.10 o 
   6  -3   8    26939.46    26781.43    176.01 o 
   7  -3   8     2564.48     2669.41     38.71 o 
   8  -3   8     2884.37     2897.89     42.09 o 
   9  -3   8     3523.17     3481.05     98.55 o 
  10  -3   8     1132.32     1125.79     60.42 o 
  11  -3   8     5587.91     5722.70    306.83 o 
 -10  -2   8      467.75      436.54     44.54 o 
  -9  -2   8     2046.01     2049.37    125.95 o 
  -8  -2   8     7339.60     7351.05     95.06 o 
  -7  -2   8      512.63      536.39     61.22 o 
  -6  -2   8      149.09      199.70     66.65 o 
  -5  -2   8    30665.90    29750.02    308.98 o 
  -4  -2   8     2784.56     2783.76     44.91 o 
  -3  -2   8      237.12      229.30     12.36 o 
  -2  -2   8    22261.68    22271.62    134.82 o 
  -1  -2   8      192.52      195.34     13.64 o 
   0  -2   8      225.79      243.50     13.15 o 
   1  -2   8     8321.26     8193.68     54.67 o 
   2  -2   8     5939.80     5724.69     53.77 o 
   3  -2   8     1703.88     1795.62     30.96 o 
   4  -2   8      678.55      790.61     13.43 o 
   5  -2   8    29375.63    29431.31    241.47 o 
   6  -2   8     7113.55     7342.52    270.18 o 
   7  -2   8      272.82      309.55     23.49 o 
   8  -2   8    31034.44    30736.69    748.02 o 
   9  -2   8     1219.64     1199.66     34.91 o 
  10  -2   8       69.32       62.62     32.22 o 
  11  -2   8     7273.73     7206.80     69.56 o 
 -10  -1   8     8847.83     9231.83     75.39 o 
  -9  -1   8      283.89      264.75     81.53 o 
  -8  -1   8     2727.51     2649.05    130.33 o 
  -7  -1   8     2185.70     2280.64     40.90 o 
  -6  -1   8    12835.07    12689.40    134.59 o 
  -5  -1   8      795.38      759.22     25.35 o 
  -4  -1   8      117.25      167.72     10.72 o 
  -3  -1   8    24329.48    22968.08    132.39 o 
  -2  -1   8      769.33      762.92     15.15 o 
  -1  -1   8    27061.59    27554.18     59.58 o 
   0  -1   8    60120.61    60944.50    628.29 o 
   1  -1   8      181.02      195.30      9.11 o 
   2  -1   8     2549.80     2530.28     27.67 o 
   3  -1   8    20201.04    20208.70    109.89 o 
   4  -1   8     7448.03     7455.19     57.42 o 
   5  -1   8     1055.70     1123.20     13.97 o 
   6  -1   8      404.68      456.69     15.24 o 
   7  -1   8    26596.49    27502.92    675.66 o 
   8  -1   8     2066.51     2135.06     35.45 o 
   9  -1   8      966.25      982.04     32.76 o 
  10  -1   8    17233.68    17635.24    344.13 o 
  11  -1   8     1052.35     1099.84    105.42 o 
 -10   0   8      134.20      168.44     60.08 o 
  -9   0   8    11866.91    12484.46     79.98 o 
  -8   0   8    11970.03    12409.73     76.52 o 
  -7   0   8      353.64      409.25     23.91 o 
  -6   0   8     6579.46     6373.47    202.06 o 
  -5   0   8     1606.38     1748.59     32.46 o 
  -4   0   8     1830.98     1744.00     56.71 o 
  -3   0   8      945.41      791.72     27.47 o 
  -2   0   8       46.94       87.40      9.23 o 
  -1   0   8    39901.11    39328.79    156.58 o 
   0   0   8     4552.50     5099.38     22.29 o 
   1   0   8     7578.25     7470.60     66.99 o 
   2   0   8    48512.50    48187.57    214.08 o 
   3   0   8      433.33      444.74      9.22 o 
   4   0   8     9401.84     9374.14     75.33 o 
   5   0   8    24567.91    24600.49    240.81 o 
   6   0   8     3577.71     3729.85     32.54 o 
   7   0   8     4975.92     5072.03     70.34 o 
   8   0   8     2307.09     2358.91     87.57 o 
   9   0   8    15415.07    15752.92    412.57 o 
  10   0   8      113.34      133.54     28.57 o 
  11   0   8     2069.97     2191.51     45.07 o 
 -10   1   8     2061.08     1940.21     90.52 o 
  -9   1   8     3668.48     3785.59     51.44 o 
  -8   1   8       10.94       61.04     24.38 o 
  -7   1   8    17192.10    16569.30    104.35 o 
  -6   1   8     8857.36     8811.25     66.06 o 
  -5   1   8      168.19      183.21     25.00 o 
  -4   1   8    18514.37    16875.79    373.40 o 
  -3   1   8     4937.21     4895.56     52.73 o 
  -2   1   8      660.39      671.93     15.63 o 
  -1   1   8    11248.42    10608.26     85.54 o 
   0   1   8      756.53      811.00     25.18 o 
   1   1   8    12945.94    13008.33     69.74 o 
   2   1   8      204.54      215.42     12.45 o 
   3   1   8     8520.18     8312.59     38.94 o 
   4   1   8    30641.12    30014.69    115.30 o 
   5   1   8       13.86       52.26      9.08 o 
   6   1   8    14877.04    15089.25    185.55 o 
   7   1   8    20589.17    20787.41    341.07 o 
   8   1   8     1084.12     1130.15     27.77 o 
   9   1   8     6993.93     7148.06     56.65 o 
  10   1   8     1300.37     1371.59     40.24 o 
  11   1   8     5530.41     5826.65    226.78 o 
 -10   2   8      519.48      557.36     68.34 o 
  -9   2   8     7047.66     7326.02    246.93 o 
  -8   2   8     2094.61     2095.24     30.26 o 
  -7   2   8      194.06      234.30     19.92 o 
  -6   2   8     2230.26     2149.13     26.64 o 
  -5   2   8    24286.36    24431.00    208.31 o 
  -4   2   8     3747.04     3492.36    100.76 o 
  -3   2   8      369.24      363.54     10.69 o 
  -2   2   8    46014.12    46792.36    359.29 o 
  -1   2   8     1419.07     1358.45     25.32 o 
   0   2   8      188.01      169.15     10.49 o 
   1   2   8    26315.44    26047.57    172.76 o 
   2   2   8      119.48      154.48     10.40 o 
   3   2   8     2233.90     2136.40     18.37 o 
   4   2   8     4357.47     4289.38     43.05 o 
   5   2   8    13865.19    13774.13     48.41 o 
   6   2   8    11697.89    11518.60    239.29 o 
   7   2   8        5.12       58.54     47.60 o 
   8   2   8    15444.64    16499.24    148.92 o 
   9   2   8     5493.56     5825.14    109.08 o 
  10   2   8      143.59      126.90     70.66 o 
  11   2   8    11127.50    12092.32    168.66 o 
 -10   3   8    14080.39    14903.17    112.15 o 
  -9   3   8      122.25       91.56     34.39 o 
  -8   3   8     4028.51     4069.73    166.98 o 
  -7   3   8    19101.43    19230.67     88.24 o 
  -6   3   8     1051.50      974.59     28.24 o 
  -5   3   8     1030.63     1061.32     22.06 o 
  -4   3   8     3600.12     3598.65     56.60 o 
  -3   3   8    17753.32    17342.54    122.22 o 
  -2   3   8      365.35      313.79      8.17 o 
  -1   3   8      104.50      100.56      7.91 o 
   0   3   8    47031.74    46206.07    213.55 o 
   1   3   8     1144.54     1110.78     13.82 o 
   2   3   8     2146.86     1950.62     26.91 o 
   3   3   8    43101.07    43234.75    160.40 o 
   4   3   8       57.01      101.00     13.92 o 
   5   3   8      804.11      791.54     18.67 o 
   6   3   8     5958.13     5589.64     51.62 o 
   7   3   8     7866.52     7821.25    182.96 o 
   8   3   8      253.22      363.48     60.40 o 
   9   3   8      322.51      285.12     66.93 o 
  10   3   8    13733.69    14420.53    160.74 o 
  11   3   8     3533.04     3955.29    110.90 o 
  -9   4   8     1195.85     1217.12     38.51 o 
  -8   4   8    17054.90    17184.19    337.44 o 
  -7   4   8       80.43      101.66     35.88 o 
  -6   4   8     8318.63     8289.46    505.03 o 
  -5   4   8    22442.04    21891.61    595.98 o 
  -4   4   8     3965.61     3839.91     84.29 o 
  -3   4   8     4104.83     4020.62     42.09 o 
  -2   4   8     6830.04     6531.37     59.18 o 
  -1   4   8    11341.52    11167.77    111.49 o 
   0   4   8     1681.59     1650.16     32.98 o 
   1   4   8       26.90       79.61     12.01 o 
   2   4   8    36198.39    35739.36    122.30 o 
   3   4   8     6901.70     7094.86     34.48 o 
   4   4   8    11750.75    11540.26     48.11 o 
   5   4   8    27755.05    27221.82    385.61 o 
   6   4   8      666.97      713.12     29.44 o 
   7   4   8     2050.85     2073.90     39.28 o 
   8   4   8    11444.95    11638.04    162.10 o 
   9   4   8      173.07      212.43     49.71 o 
  10   4   8     1235.97     1299.54     78.89 o 
  11   4   8      431.52      569.27     80.35 o 
  -9   5   8     3361.17     3265.39    169.14 o 
  -8   5   8     3154.54     3085.81    157.30 o 
  -7   5   8     2350.26     2438.36     88.24 o 
  -6   5   8    11993.52    11934.74    197.02 o 
  -5   5   8      323.17      316.11     23.41 o 
  -4   5   8    13942.24    13928.11    969.10 o 
  -3   5   8    25643.70    24779.56     56.36 o 
  -2   5   8       31.39       73.75      9.50 o 
  -1   5   8    11020.32    10552.77     56.35 o 
   0   5   8     6489.08     6070.80     50.67 o 
   1   5   8     5282.19     5069.58     58.80 o 
   2   5   8     8790.13     8568.54     95.43 o 
   3   5   8     1395.85     1444.42     20.63 o 
   4   5   8    19318.76    18739.43    100.55 o 
   5   5   8       31.62      108.48     23.23 o 
   6   5   8    13478.44    13534.89     75.57 o 
   7   5   8    19841.73    19547.73     93.52 o 
   8   5   8       16.92       21.46     32.00 o 
   9   5   8     5065.65     5137.03     59.79 o 
  10   5   8    10660.91    10945.85    115.12 o 
  11   5   8      540.33      526.35     47.65 o 
  -9   6   8    13535.43    13604.15    673.92 o 
  -8   6   8      131.86      174.12     30.73 o 
  -7   6   8      703.07      685.15     32.68 o 
  -6   6   8     5688.10     5762.34    169.12 o 
  -5   6   8     3442.01     3447.99    196.90 o 
  -4   6   8     5561.91     5627.71    381.89 o 
  -3   6   8      178.51      182.27     13.73 o 
  -2   6   8    11988.63    11358.63     37.36 o 
  -1   6   8    11960.49    11244.46     57.68 o 
   0   6   8       85.86       89.17     11.51 o 
   1   6   8    26315.60    25343.07     65.07 o 
   2   6   8     3384.54     3323.67     28.16 o 
   3   6   8     1528.84     1465.51     19.89 o 
   4   6   8    13794.04    13400.25    221.24 o 
   5   6   8       32.35       57.92     23.94 o 
   6   6   8     4399.39     4333.38    164.42 o 
   7   6   8     2780.94     2732.89     43.95 o 
   8   6   8    12605.87    12625.07     81.53 o 
   9   6   8    12123.07    11704.06    115.95 o 
  10   6   8       39.22       89.35     35.81 o 
  11   6   8    12861.14    13155.28    287.92 o 
  -8   7   8      859.57      852.10     37.67 o 
  -7   7   8    14771.80    15094.16   1177.59 o 
  -6   7   8      267.05      247.92     27.75 o 
  -5   7   8      333.22      364.96     25.55 o 
  -4   7   8    10588.85    10623.48    344.58 o 
  -3   7   8     2490.26     2376.61     25.12 o 
  -2   7   8      176.76      195.25     13.94 o 
  -1   7   8      892.34      846.96     20.97 o 
   0   7   8    23602.92    22768.67     68.59 o 
   1   7   8     5807.95     5526.61    126.32 o 
   2   7   8       62.51       81.46     17.52 o 
   3   7   8    24270.78    23309.62    117.53 o 
   4   7   8     3648.35     3723.83     42.50 o 
   5   7   8      113.69      163.01     35.26 o 
   6   7   8    13666.84    13394.40    219.06 o 
   7   7   8      616.39      669.52     43.62 o 
   8   7   8     1622.14     1658.15     40.44 o 
   9   7   8     3203.38     3417.60     53.06 o 
  10   7   8     8513.14     8715.40    374.85 o 
  -7   8   8      685.13      547.21    144.45 o 
  -6   8   8     3065.17     3226.31    240.90 o 
  -5   8   8    15706.43    16547.85    926.74 o 
  -4   8   8      190.42      162.55     24.81 o 
  -3   8   8     3905.73     3883.58    114.05 o 
  -2   8   8    11318.71    10957.28     95.12 o 
  -1   8   8     1614.24     1502.10     21.12 o 
   0   8   8      152.98      207.19     19.43 o 
   1   8   8      954.84     1057.11     29.05 o 
   2   8   8    16173.16    15277.60    512.96 o 
   3   8   8      885.36      932.03     30.67 o 
   4   8   8      988.87      934.65     30.91 o 
   5   8   8    22697.62    22586.87    171.10 o 
   6   8   8     1018.28     1044.32     38.61 o 
   7   8   8     1262.29     1248.19     36.88 o 
   8   8   8    21150.19    21086.86    160.93 o 
   9   8   8        5.13       26.97     32.78 o 
  10   8   8        3.06       26.51     35.33 o 
  -6   9   8     7543.68     7668.31    634.68 o 
  -5   9   8      180.66      214.49     28.37 o 
  -4   9   8     1911.57     1986.14     40.28 o 
  -3   9   8    13560.46    13322.94    502.87 o 
  -2   9   8      212.24      283.81     36.46 o 
  -1   9   8     7725.16     7111.12    105.33 o 
   0   9   8    11343.00    10828.20    198.35 o 
   1   9   8       66.00       80.48     24.70 o 
   2   9   8     2100.91     2114.45     48.55 o 
   3   9   8     1916.52     1949.52    113.62 o 
   4   9   8     4953.61     4975.30     51.55 o 
   5   9   8      107.93      147.06     28.73 o 
   6   9   8      487.72      497.34     32.62 o 
   7   9   8    23114.04    22887.48    108.32 o 
   8   9   8      511.53      576.70     36.80 o 
   9   9   8     2549.67     2537.82     50.38 o 
  -5  10   8      383.84      378.68     63.07 o 
  -4  10   8     2150.29     2387.24     79.63 o 
  -3  10   8     3093.32     2898.48     81.71 o 
  -2  10   8     4161.57     3899.98     88.32 o 
  -1  10   8     5759.88     5635.11     96.17 o 
   0  10   8      178.73      169.37     46.50 o 
   1  10   8     9944.65     9985.18    526.96 o 
   2  10   8     8235.79     7585.25     96.73 o 
   3  10   8      262.21      294.26     29.49 o 
   4  10   8    11304.69    10985.03    326.71 o 
   5  10   8     2884.54     2881.17     46.93 o 
   6  10   8     4031.94     3923.39     53.21 o 
   7  10   8     1713.72     1789.76    171.51 o 
   8  10   8      566.83      563.82     64.33 o 
  -4  11   8    15873.84    15957.26    165.10 o 
  -3  11   8      155.84      120.89     54.98 o 
  -2  11   8      127.66      153.11     53.10 o 
  -1  11   8     5539.87     5256.34     95.82 o 
   0  11   8     5198.93     4749.11     92.03 o 
   1  11   8     3275.71     3208.46     61.47 o 
   2  11   8     2094.13     2049.70     96.24 o 
   3  11   8    17461.00    16150.92    138.18 o 
   4  11   8     7040.66     7160.90     96.61 o 
   5  11   8      413.41      415.13     35.72 o 
   6  11   8    13616.37    13567.07     88.85 o 
   7  11   8     1956.93     2008.47     46.85 o 
  -2  12   8    18012.75    17496.41    163.10 o 
  -1  12   8      257.68      200.02     51.89 o 
   0  12   8      220.04      275.66     52.02 o 
   1  12   8     7702.90     7611.34    112.33 o 
   2  12   8     2980.28     2952.83     52.85 o 
   3  12   8      244.66      227.74     34.22 o 
   4  12   8     1369.00     1473.61     58.88 o 
   5  12   8     9346.31     9423.37    111.72 o 
  -4 -10   9    18741.73    18443.92    166.32 o 
  -3 -10   9     1833.45     2004.57     82.80 o 
  -2 -10   9     1484.33     1322.31    100.01 o 
  -1 -10   9     8729.51     8512.64     84.50 o 
   0 -10   9     2538.02     2457.07    151.89 o 
   1 -10   9      193.89      243.33     47.03 o 
   2 -10   9     1350.40     1264.19     58.59 o 
   3 -10   9     9359.28     9340.24    230.10 o 
   4 -10   9     2675.31     2571.05    176.86 o 
  -5  -9   9    10161.29    10253.41    121.96 o 
  -4  -9   9       30.51       78.78     57.24 o 
  -3  -9   9     2756.22     2880.79     81.86 o 
  -2  -9   9    22731.31    22333.42    168.01 o 
  -1  -9   9       11.12        0.00     38.17 o 
   0  -9   9     3257.56     3435.46    280.58 o 
   1  -9   9    14183.52    14587.14   1272.73 o 
   2  -9   9     1475.14     1492.10    118.39 o 
   3  -9   9      159.37      154.11     43.98 o 
   4  -9   9     3364.77     2901.05    224.95 o 
   5  -9   9     6387.18     5877.81    434.74 o 
  -6  -8   9      559.68      427.31     57.47 o 
  -5  -8   9     6237.40     6265.40     94.66 o 
  -4  -8   9       20.69       64.40     51.56 o 
  -3  -8   9     9135.26     9240.60    107.07 o 
  -2  -8   9      914.88      911.81     58.30 o 
  -1  -8   9     3268.73     3183.22     53.51 o 
   0  -8   9    19297.09    20093.54   1233.09 o 
   1  -8   9      134.63      127.87     39.54 o 
   2  -8   9     7963.53     7920.57    182.34 o 
   3  -8   9    12323.29    11558.28   1004.18 o 
   4  -8   9      106.44       48.26     41.24 o 
   5  -8   9     4932.96     4803.93    179.99 o 
   6  -8   9      457.30      488.43     41.14 o 
   7  -8   9     3584.58     3564.59     83.23 o 
  -7  -7   9      229.53      316.62    118.79 o 
  -6  -7   9    13394.62    13389.99    117.59 o 
  -5  -7   9     3853.08     3574.04     72.72 o 
  -4  -7   9        0.48        0.00     46.69 o 
  -3  -7   9    13386.37    13284.54    114.04 o 
  -2  -7   9      489.99      458.30     49.84 o 
  -1  -7   9     6986.87     6977.23     89.06 o 
   0  -7   9     5382.87     5457.08     76.25 o 
   1  -7   9     3859.97     3899.72    111.87 o 
   2  -7   9     6792.53     6254.78    520.87 o 
   3  -7   9      814.78      633.73     73.70 o 
   4  -7   9    15753.34    15127.52    840.06 o 
   5  -7   9     9954.79     9827.20    375.87 o 
   6  -7   9      962.90      900.35     37.83 o 
   7  -7   9     6371.75     6351.04     89.25 o 
   8  -7   9     2712.55     2774.54     69.62 o 
  -8  -6   9     4272.05     4377.67    307.13 o 
  -7  -6   9     6415.56     6490.84    350.40 o 
  -6  -6   9     2917.53     2926.58     65.51 o 
  -5  -6   9      213.51      107.99     44.71 o 
  -4  -6   9    21580.94    20911.23    129.84 o 
  -3  -6   9     2052.52     1894.14     55.62 o 
  -2  -6   9      288.97      303.67     41.43 o 
  -1  -6   9    24387.72    24362.62    137.10 o 
   0  -6   9       30.52       97.10     31.51 o 
   1  -6   9     1279.83     1309.57     39.33 o 
   2  -6   9     5829.14     5593.64    305.62 o 
   3  -6   9    10190.39     9518.57    562.90 o 
   4  -6   9     3301.47     3234.73     46.19 o 
   5  -6   9     1425.51     1419.34     35.30 o 
   6  -6   9    10493.59    10644.10    165.95 o 
   7  -6   9     4345.24     4560.48    318.32 o 
   8  -6   9       96.98      137.88     41.71 o 
   9  -6   9    17309.80    17268.74    128.77 o 
  -8  -5   9      199.56      227.55     39.91 o 
  -7  -5   9      523.57      497.68     41.24 o 
  -6  -5   9     5434.66     5450.82     73.39 o 
  -5  -5   9     6793.34     6606.20     77.53 o 
  -4  -5   9      339.51      217.06     41.91 o 
  -3  -5   9      110.78      171.55     24.72 o 
  -2  -5   9    13820.21    12904.41    145.93 o 
  -1  -5   9     2121.24     2040.75     27.71 o 
   0  -5   9     5445.74     5432.41    322.60 o 
   1  -5   9    22260.96    19868.80    447.57 o 
   2  -5   9     3555.52     3403.53     81.28 o 
   3  -5   9     3094.54     2945.99     39.99 o 
   4  -5   9     8643.04     8568.45    118.85 o 
   5  -5   9     3019.27     3144.06     38.73 o 
   6  -5   9      265.42      262.02     30.33 o 
   7  -5   9      636.76      694.09     43.49 o 
   8  -5   9    11570.01    11875.72    486.69 o 
   9  -5   9     1816.92     1763.19     51.33 o 
  -9  -4   9      793.63      706.90     61.44 o 
  -8  -4   9     7212.22     7087.66    289.75 o 
  -7  -4   9    16796.18    16676.81    344.48 o 
  -6  -4   9       71.76       39.35     38.22 o 
  -5  -4   9    10683.23    10653.43     88.84 o 
  -4  -4   9     7343.63     7502.31     77.38 o 
  -3  -4   9     2614.63     2530.94     33.41 o 
  -2  -4   9     1855.97     1755.34     43.14 o 
  -1  -4   9     1535.31     1447.33     26.51 o 
   0  -4   9    16396.70    15534.76     72.22 o 
   1  -4   9     1253.41     1221.66     34.95 o 
   2  -4   9     2310.91     2221.65     26.81 o 
   3  -4   9    31227.21    31022.49    194.37 o 
   4  -4   9     2140.89     2122.21     30.44 o 
   5  -4   9     3601.51     3500.91     41.59 o 
   6  -4   9    10834.14    10808.22    149.13 o 
   7  -4   9      943.53      951.84     34.16 o 
   8  -4   9     1813.36     1889.56     41.15 o 
   9  -4   9     1578.53     1620.71     68.05 o 
  10  -4   9     7290.60     7156.27    613.53 o 
  -9  -3   9      302.39      306.41     39.96 o 
  -8  -3   9     6822.21     7095.61    249.62 o 
  -7  -3   9      342.16      418.68     35.41 o 
  -6  -3   9    13197.83    12859.32     92.36 o 
  -5  -3   9    11679.02    11253.24     84.60 o 
  -4  -3   9      321.43      301.45     35.93 o 
  -3  -3   9    25505.24    24274.49     74.52 o 
  -2  -3   9     4926.78     4661.65     99.03 o 
  -1  -3   9     2142.15     2117.26     21.56 o 
   0  -3   9     9195.08     8939.54    126.85 o 
   1  -3   9        7.20       34.92     12.27 o 
   2  -3   9     6148.25     6106.63     70.88 o 
   3  -3   9     1651.43     1684.56     48.35 o 
   4  -3   9     5705.72     5590.48     43.34 o 
   5  -3   9    22918.71    22970.54     69.30 o 
   6  -3   9      239.96      241.13     19.77 o 
   7  -3   9    11500.30    11740.78    101.58 o 
   8  -3   9    15835.23    15704.35     82.82 o 
   9  -3   9      483.82      496.04     32.22 o 
  10  -3   9     2846.49     2851.39     50.99 o 
  -9  -2   9      116.97      117.78     37.51 o 
  -8  -2   9     7611.08     7708.74     84.48 o 
  -7  -2   9      678.69      732.99     36.56 o 
  -6  -2   9     1302.09     1202.41     41.45 o 
  -5  -2   9     2452.41     2413.05     47.11 o 
  -4  -2   9    17175.34    17529.73    918.55 o 
  -3  -2   9     8794.92     8429.43     35.34 o 
  -2  -2   9        6.38       29.59     14.61 o 
  -1  -2   9    29651.13    28308.09    246.38 o 
   0  -2   9     6872.13     6817.12     80.14 o 
   1  -2   9      902.65      986.89     14.22 o 
   2  -2   9    24593.51    24240.38    151.49 o 
   3  -2   9      131.83      172.19     10.90 o 
   4  -2   9     8610.52     9141.44    256.39 o 
   5  -2   9     5334.08     5428.76     36.06 o 
   6  -2   9     7199.47     7644.65    492.95 o 
   7  -2   9    14678.79    15125.79    196.29 o 
   8  -2   9       33.73       59.50     49.05 o 
   9  -2   9    12050.02    12498.53    132.16 o 
  10  -2   9     6793.89     7093.91     95.99 o 
  -9  -1   9    18779.52    19070.16    101.42 o 
  -8  -1   9       78.11      117.45     86.26 o 
  -7  -1   9     2660.54     2674.60     52.64 o 
  -6  -1   9    10777.03    10901.83    178.82 o 
  -5  -1   9     1507.11     1516.18     32.58 o 
  -4  -1   9     1104.72     1105.21     86.72 o 
  -3  -1   9     2358.21     2218.82     35.92 o 
  -2  -1   9    21614.57    20888.78    218.42 o 
  -1  -1   9     7209.85     7064.03     49.35 o 
   0  -1   9     1238.52     1342.54     16.08 o 
   1  -1   9    33472.59    32845.93    167.36 o 
   2  -1   9      807.34      768.62     11.15 o 
   3  -1   9      107.98      133.84     11.21 o 
   4  -1   9    34871.85    35046.06    363.44 o 
   5  -1   9      733.73      740.09     18.89 o 
   6  -1   9      254.98      276.86     23.39 o 
   7  -1   9     9630.75     9976.34    239.11 o 
   8  -1   9     4351.91     4459.74     87.49 o 
   9  -1   9     3899.76     3995.21     57.13 o 
  10  -1   9      208.07      234.22     31.36 o 
  11  -1   9     8389.26     8995.29    306.43 o 
 -10   0   9     6979.22     7314.38     71.67 o 
  -9   0   9      105.84      151.82     35.95 o 
  -8   0   9     3115.63     3148.95     46.82 o 
  -7   0   9    17140.08    17196.07    624.23 o 
  -6   0   9       42.06       66.45     39.64 o 
  -5   0   9     3561.07     3456.83     44.07 o 
  -4   0   9    16244.73    15714.56     97.33 o 
  -3   0   9      318.06      281.85     13.03 o 
  -2   0   9     7510.19     7021.20     66.35 o 
  -1   0   9     4818.75     4561.20     31.72 o 
   0   0   9    18594.15    18790.03     97.93 o 
   1   0   9      132.70      163.80      6.30 o 
   2   0   9       48.61       36.76      5.76 o 
   3   0   9    36298.86    36002.61    429.36 o 
   4   0   9      450.74      452.88     14.32 o 
   5   0   9     3050.18     3048.26     36.56 o 
   6   0   9    35063.63    35934.28    109.42 o 
   7   0   9       87.14       73.18     30.54 o 
   8   0   9      601.65      636.37     26.18 o 
   9   0   9     6070.11     6515.46    227.79 o 
  10   0   9     4105.17     4191.27     57.36 o 
  11   0   9      681.47      736.99     36.92 o 
  -9   1   9     1219.91     1309.40     49.72 o 
  -8   1   9     3379.77     3462.26     94.07 o 
  -7   1   9      957.77     1058.78     84.34 o 
  -6   1   9      220.74      263.71     28.47 o 
  -5   1   9    18951.03    18818.80     87.64 o 
  -4   1   9      288.03      286.32     27.13 o 
  -3   1   9     7530.54     7200.92     50.60 o 
  -2   1   9    32934.60    32689.06    284.00 o 
  -1   1   9      454.14      487.57     12.25 o 
   0   1   9    10341.96     9790.30     59.68 o 
   1   1   9    15837.91    15600.37     76.46 o 
   2   1   9     7299.98     6950.68     27.81 o 
   3   1   9     3480.41     3472.66     22.79 o 
   4   1   9      772.86      837.96     19.68 o 
   5   1   9    23789.83    22987.21    185.12 o 
   6   1   9       86.21       94.39     12.70 o 
   7   1   9     7028.30     7043.30     45.66 o 
   8   1   9    20750.85    21076.15    271.85 o 
   9   1   9      103.35      108.81     25.39 o 
  10   1   9     9214.69     9285.99    291.99 o 
  11   1   9     9339.86    10521.13    169.27 o 
  -8   2   9    16663.89    16844.49    321.29 o 
  -7   2   9      738.24      715.36     51.89 o 
  -6   2   9      540.81      597.77     31.90 o 
  -5   2   9     5742.27     5616.90    252.35 o 
  -4   2   9     2338.06     2215.39    152.88 o 
  -3   2   9     8279.00     7844.38     76.09 o 
  -2   2   9      289.45      348.17     20.84 o 
  -1   2   9    18617.99    18349.72     92.06 o 
   0   2   9    25612.94    24688.56    147.08 o 
   1   2   9        5.27       10.09     11.34 o 
   2   2   9    17434.38    16787.16     50.34 o 
   3   2   9    15388.83    14890.46     59.89 o 
   4   2   9      986.31      986.77     20.98 o 
   5   2   9    11356.15    11038.13     61.09 o 
   6   2   9       65.75      105.36     25.72 o 
   7   2   9     9654.62     9674.37    352.80 o 
   8   2   9     1164.88     1137.79     72.73 o 
   9   2   9     5688.54     6103.94    114.18 o 
  10   2   9    13738.96    14954.97    173.86 o 
  11   2   9      114.28      150.11     83.56 o 
  -9   3   9    13081.36    13012.33    410.84 o 
  -8   3   9     1808.95     1874.04     39.58 o 
  -7   3   9      350.60      364.76     28.05 o 
  -6   3   9    25505.45    26075.65    278.18 o 
  -5   3   9      104.77      121.45     23.14 o 
  -4   3   9      222.29      227.08     18.67 o 
  -3   3   9    25606.88    25205.52    169.50 o 
  -2   3   9     1967.78     1876.37     22.00 o 
  -1   3   9     2027.25     2105.78     17.50 o 
   0   3   9     5687.33     5613.47     27.17 o 
   1   3   9    12418.00    11770.90     39.20 o 
   2   3   9    10581.34    10391.78     60.57 o 
   3   3   9     1385.43     1466.37     17.09 o 
   4   3   9    31669.32    31103.70    196.68 o 
   5   3   9     1998.16     2002.52     47.54 o 
   6   3   9      624.11      646.68     30.42 o 
   7   3   9    11794.72    11392.21     75.95 o 
   8   3   9      481.31      436.63     32.91 o 
   9   3   9      130.36      133.70     47.05 o 
  10   3   9     1423.81     1617.17     87.58 o 
  11   3   9     4590.29     4947.58    121.77 o 
  -9   4   9       83.03      195.29     44.68 o 
  -8   4   9      143.66      152.76     30.02 o 
  -7   4   9    16046.36    16533.56    307.99 o 
  -6   4   9      492.65      509.18     28.80 o 
  -5   4   9     2386.42     2431.36     35.50 o 
  -4   4   9    31977.61    32323.63   1177.95 o 
  -3   4   9     1956.90     1937.41     53.33 o 
  -2   4   9     2641.34     2630.83     35.39 o 
  -1   4   9    29297.87    29673.67    200.70 o 
   0   4   9      555.99      529.80     15.15 o 
   1   4   9       38.75       69.57     13.11 o 
   2   4   9     3081.05     2883.89     24.49 o 
   3   4   9    20185.13    20143.64    265.80 o 
   4   4   9     4626.03     4502.53     63.23 o 
   5   4   9      498.07      507.03     31.42 o 
   6   4   9    16349.52    16044.37     94.12 o 
   7   4   9     9254.59     9213.21    176.78 o 
   8   4   9      862.72      916.83     36.73 o 
   9   4   9    17141.64    17233.80    404.03 o 
  10   4   9      478.52      565.27     73.39 o 
  11   4   9       24.79       84.14     59.01 o 
  -8   5   9     2935.56     2954.15    151.33 o 
  -7   5   9     3681.79     3740.69     73.71 o 
  -6   5   9      201.30      235.32     46.20 o 
  -5   5   9    11150.83    10926.19    709.48 o 
  -4   5   9      198.07      201.45     41.63 o 
  -3   5   9     5154.93     4958.29    152.42 o 
  -2   5   9    26231.78    25673.23     81.82 o 
  -1   5   9       25.79       34.65     15.26 o 
   0   5   9     6731.32     6625.78    178.99 o 
   1   5   9    17476.31    17418.37    111.84 o 
   2   5   9      157.88      176.70     15.58 o 
   3   5   9     4534.04     4347.67     71.62 o 
   4   5   9    13047.73    12828.82     71.74 o 
   5   5   9     7165.94     6836.14     56.45 o 
   6   5   9      761.15      715.66     31.16 o 
   7   5   9      371.11      428.09     31.81 o 
   8   5   9    25196.13    24726.57    113.60 o 
   9   5   9     1302.07     1336.12     41.74 o 
  10   5   9     1511.42     1648.91    108.74 o 
  -8   6   9     8692.66     8841.20    129.90 o 
  -7   6   9     9534.16     9894.61    346.97 o 
  -6   6   9      439.56      431.54     28.44 o 
  -5   6   9     6164.86     6293.96    569.15 o 
  -4   6   9     1677.25     1668.55     79.41 o 
  -3   6   9     2519.74     2567.74     83.80 o 
  -2   6   9     4573.23     4363.63    134.34 o 
  -1   6   9     6506.44     6278.73     44.09 o 
   0   6   9    13821.59    13235.52    127.69 o 
   1   6   9        0.38        7.26     16.04 o 
   2   6   9    18325.33    17786.97     87.94 o 
   3   6   9    14022.06    13387.87    139.40 o 
   4   6   9      156.22      178.07     24.63 o 
   5   6   9    15460.98    15178.34    194.23 o 
   6   6   9     3284.40     3355.00     50.80 o 
   7   6   9     4753.42     4734.91     54.56 o 
   8   6   9     1943.95     1914.11     44.01 o 
   9   6   9      467.70      444.36     56.38 o 
  10   6   9    13859.10    13883.59    175.50 o 
  -7   7   9      128.00      109.52     79.30 o 
  -6   7   9    12709.07    14641.08    183.36 o 
  -5   7   9     5921.28     6562.32    127.15 o 
  -4   7   9      348.98      398.25     65.95 o 
  -3   7   9    18810.92    18978.65    178.53 o 
  -2   7   9      805.21      807.08     26.90 o 
  -1   7   9     2862.21     2640.15     28.38 o 
   0   7   9     7746.47     7676.29     59.67 o 
   1   7   9     2334.97     2319.86     70.73 o 
   2   7   9     8737.47     8528.63    167.88 o 
   3   7   9      177.04      198.25     25.85 o 
   4   7   9    14627.22    14065.54     82.87 o 
   5   7   9     4679.37     4715.96     59.05 o 
   6   7   9      875.58      858.59     33.48 o 
   7   7   9    14275.08    14367.44    141.25 o 
   8   7   9     4766.11     4710.52    143.45 o 
   9   7   9      782.96      802.17     63.48 o 
  10   7   9     7451.21     7627.11     76.92 o 
  -7   8   9     4091.59     4886.41    128.32 o 
  -6   8   9      342.00      410.20     72.77 o 
  -5   8   9       20.43       26.22     60.78 o 
  -4   8   9    14612.96    15907.32    172.42 o 
  -3   8   9     2171.33     2152.31     76.33 o 
  -2   8   9      629.05      587.64     29.53 o 
  -1   8   9    23208.52    21835.30     73.40 o 
   0   8   9     2914.65     2798.26     69.81 o 
   1   8   9     2696.71     2515.75     75.15 o 
   2   8   9    13378.91    13284.34    399.91 o 
   3   8   9      784.98      807.17     41.39 o 
   4   8   9      991.65     1039.38     33.89 o 
   5   8   9     2206.01     2237.70     42.52 o 
   6   8   9    12308.73    12179.01     79.53 o 
   7   8   9     4568.40     4714.36     56.43 o 
   8   8   9        5.70       69.81     32.14 o 
   9   8   9    16753.66    16897.39    132.76 o 
  -6   9   9     7100.72     8080.20    143.10 o 
  -5   9   9     2796.85     3062.99     94.09 o 
  -4   9   9      363.22      500.46     63.36 o 
  -3   9   9      451.88      357.39     57.62 o 
  -2   9   9     9960.30     9612.45    128.02 o 
  -1   9   9      801.55      683.88     57.94 o 
   0   9   9     3009.79     2971.67     74.96 o 
   1   9   9    25321.43    24579.19    728.03 o 
   2   9   9     1045.77      941.41     33.11 o 
   3   9   9      809.86      841.03     38.41 o 
   4   9   9    15171.51    15056.62    357.01 o 
   5   9   9     1332.69     1338.69     38.10 o 
   6   9   9       38.69       77.74     30.62 o 
   7   9   9     2713.40     2861.71     99.77 o 
   8   9   9     7088.71     7038.49     69.60 o 
  -5  10   9     5905.11     6040.20    117.76 o 
  -4  10   9     6259.78     6470.97    116.82 o 
  -3  10   9      515.02      493.80     62.07 o 
  -2  10   9     1408.48     1451.03     68.63 o 
  -1  10   9      636.67      575.02     57.53 o 
   0  10   9     9323.12     8708.75    119.08 o 
   1  10   9     1126.43     1049.06     57.66 o 
   2  10   9      102.59      157.92     44.49 o 
   3  10   9    19949.81    19832.96    545.61 o 
   4  10   9      286.70      325.38     38.91 o 
   5  10   9     5861.21     6135.36    237.99 o 
   6  10   9    15321.88    15329.79    131.48 o 
   7  10   9       50.68       70.00     34.26 o 
  -3  11   9    15445.76    14847.96    159.72 o 
  -2  11   9     3672.66     3532.48     89.97 o 
  -1  11   9      254.09      253.59     54.64 o 
   0  11   9    12081.08    11284.72    134.84 o 
   1  11   9     1065.32     1000.34     60.79 o 
   2  11   9     1416.35     1356.07     66.45 o 
   3  11   9     2032.38     1887.79     62.80 o 
   4  11   9     2035.06     1880.72     61.60 o 
   5  11   9    10139.58    10266.30    318.18 o 
   6  11   9       22.62       38.68     33.74 o 
  -1  12   9    14808.77    14195.07    152.98 o 
   0  12   9     3113.71     2947.48     81.04 o 
   1  12   9       43.87       27.46     53.05 o 
   2  12   9    10000.25     9643.72    124.55 o 
   3  12   9      218.59      270.43     47.71 o 
  -1 -10  10      264.49      296.45     84.12 o 
   0 -10  10    12349.48    12724.76    773.62 o 
   1 -10  10      182.75      186.79     47.82 o 
  -4  -9  10     5331.12     5423.58    100.92 o 
  -3  -9  10     1065.41     1173.19     69.64 o 
  -2  -9  10      169.13      249.30     61.26 o 
  -1  -9  10    18625.92    18384.14    127.28 o 
   0  -9  10     1445.64     1486.19    109.19 o 
   1  -9  10      188.52      196.62     45.27 o 
   2  -9  10    21953.31    21583.05    123.86 o 
   3  -9  10      477.80      504.41     45.93 o 
   4  -9  10      302.56      264.37     45.05 o 
  -5  -8  10       26.73        0.00     56.56 o 
  -4  -8  10     2264.61     2234.81     73.23 o 
  -3  -8  10     9682.93     9774.07    113.19 o 
  -2  -8  10     2951.90     2896.17     76.68 o 
  -1  -8  10      556.91      593.55     48.37 o 
   0  -8  10      970.99      906.82    102.47 o 
   1  -8  10    12993.19    13336.10    704.16 o 
   2  -8  10      277.98      283.49     40.64 o 
   3  -8  10     2102.51     2043.86    236.79 o 
   4  -8  10    19251.92    18221.04   1215.73 o 
   5  -8  10      853.34      845.97     47.56 o 
   6  -8  10     3258.32     3238.51    185.26 o 
  -6  -7  10      812.71      808.31     58.81 o 
  -5  -7  10     2985.53     3050.36     73.87 o 
  -4  -7  10    15704.53    15349.11    126.03 o 
  -3  -7  10      120.83        0.00     50.19 o 
  -2  -7  10    11446.36    11232.09    108.86 o 
  -1  -7  10     9114.03     9156.79     74.74 o 
   0  -7  10      561.40      597.68     39.67 o 
   1  -7  10     4066.80     4117.88     86.41 o 
   2  -7  10      432.59      427.58     73.40 o 
   3  -7  10     6621.14     6138.75    423.72 o 
   4  -7  10       49.29       50.45     34.17 o 
   5  -7  10     1814.53     1797.15    137.35 o 
   6  -7  10     9769.76     9682.28    213.03 o 
   7  -7  10       31.05        0.00     47.20 o 
  -7  -6  10     8666.06     9461.97    107.68 o 
  -6  -6  10      661.15      671.67     54.64 o 
  -5  -6  10     2196.22     2023.25     61.22 o 
  -4  -6  10     3918.00     3690.14     71.05 o 
  -3  -6  10    10684.70    10325.46     99.10 o 
  -2  -6  10     5476.04     5171.22     75.55 o 
  -1  -6  10        0.06       13.28     42.51 o 
   0  -6  10    28935.38    29560.79   2127.09 o 
   1  -6  10     7405.63     7476.63    165.44 o 
   2  -6  10      132.21      149.67     48.76 o 
   3  -6  10    13624.82    12856.56    700.44 o 
   4  -6  10      617.72      609.22     33.20 o 
   5  -6  10     1416.22     1529.09     65.62 o 
   6  -6  10     8293.34     8103.04     96.92 o 
   7  -6  10      774.53      741.32     47.83 o 
   8  -6  10     8915.80     9046.43     97.33 o 
  -8  -5  10    15308.89    15117.04    116.41 o 
  -7  -5  10      665.65      644.24     49.85 o 
  -6  -5  10     1454.85     1547.67     60.06 o 
  -5  -5  10    14793.54    14570.78    110.66 o 
  -4  -5  10        6.91        9.17     41.22 o 
  -3  -5  10      145.28       58.26     41.73 o 
  -2  -5  10     1544.92     1473.58     50.25 o 
  -1  -5  10     3902.67     3676.65     62.07 o 
   0  -5  10     2789.20     2785.25    343.74 o 
   1  -5  10     1309.71     1218.24     36.21 o 
   2  -5  10    26029.78    24188.56    310.48 o 
   3  -5  10    12607.66    12070.24    228.38 o 
   4  -5  10      341.11      370.32     34.01 o 
   5  -5  10    20806.20    20817.92     82.89 o 
   6  -5  10      982.48      918.48     30.30 o 
   7  -5  10      450.77      460.67     39.28 o 
   8  -5  10     9347.64     9650.59    535.61 o 
   9  -5  10     1579.69     1537.10     50.75 o 
  -8  -4  10        0.00       41.94     44.16 o 
  -7  -4  10      612.07      655.36     44.98 o 
  -6  -4  10    20104.05    20123.65    122.14 o 
  -5  -4  10      700.87      742.34     45.07 o 
  -4  -4  10     2920.87     3037.38     59.22 o 
  -3  -4  10    15635.68    15400.55    867.83 o 
  -2  -4  10        8.37       21.61     17.92 o 
  -1  -4  10      394.49      312.68     22.44 o 
   0  -4  10     5920.10     5671.24     90.16 o 
   1  -4  10     3269.04     3127.38     40.80 o 
   2  -4  10      471.10      442.62     36.31 o 
   3  -4  10      337.20      333.54     35.74 o 
   4  -4  10    17154.45    17088.63    218.70 o 
   5  -4  10     2874.38     2731.05     56.33 o 
   6  -4  10      913.07      890.51     26.82 o 
   7  -4  10    19195.62    19266.21    108.23 o 
   8  -4  10      892.32      930.02     36.16 o 
   9  -4  10       39.58       91.10     32.24 o 
  -8  -3  10     1916.07     1808.68     55.22 o 
  -7  -3  10     4916.76     4688.07     68.52 o 
  -6  -3  10     2053.23     2065.13     51.60 o 
  -5  -3  10     1252.66     1301.79     45.60 o 
  -4  -3  10    16499.34    16468.22    103.99 o 
  -3  -3  10      177.80      236.11     46.46 o 
  -2  -3  10     5529.96     5349.90     48.98 o 
  -1  -3  10    16861.82    16661.61     76.20 o 
   0  -3  10      795.46      761.29     18.92 o 
   1  -3  10    11738.44    11511.43     89.08 o 
   2  -3  10    11497.30    11514.78     48.48 o 
   3  -3  10     2611.02     2652.38     40.08 o 
   4  -3  10      618.11      712.58     65.99 o 
   5  -3  10       53.48       76.87     19.17 o 
   6  -3  10    13037.71    13432.96    404.12 o 
   7  -3  10      692.90      756.93     32.69 o 
   8  -3  10     2471.85     2554.04     42.10 o 
   9  -3  10    16614.05    16054.72    372.44 o 
  10  -3  10       20.55        0.00    104.32 o 
  -9  -2  10     5280.61     5600.73     76.18 o 
  -8  -2  10       36.88        0.00     42.04 o 
  -7  -2  10    10769.90    10579.04     89.85 o 
  -6  -2  10     3404.88     3538.35     59.17 o 
  -5  -2  10      605.18      580.88     37.92 o 
  -4  -2  10     5806.23     5805.75     64.70 o 
  -3  -2  10     1724.53     1782.88    189.40 o 
  -2  -2  10    12703.00    12003.84     73.75 o 
  -1  -2  10     2085.61     2098.46     43.24 o 
   0  -2  10    12818.50    12220.91     91.70 o 
   1  -2  10    19951.05    19737.55    139.51 o 
   2  -2  10      172.33      222.10     12.17 o 
   3  -2  10    17936.00    17899.15    181.06 o 
   4  -2  10     7351.28     7080.02    123.14 o 
   5  -2  10     4637.56     4692.04     59.70 o 
   6  -2  10     9355.70     9478.02    119.69 o 
   7  -2  10      184.15      202.18     53.71 o 
   8  -2  10     6193.19     6169.31    202.72 o 
   9  -2  10     2046.36     2108.48    107.00 o 
  10  -2  10     1295.81     1499.61    113.80 o 
  -9  -1  10      204.72      193.62     45.07 o 
  -8  -1  10    12302.14    12225.97     97.26 o 
  -7  -1  10     2731.49     2783.08     56.30 o 
  -6  -1  10      178.00      159.82     38.32 o 
  -5  -1  10    26730.49    26784.79    634.61 o 
  -4  -1  10     2336.65     2432.46    173.49 o 
  -3  -1  10       40.72       32.55     26.70 o 
  -2  -1  10    21007.78    20413.30     62.60 o 
  -1  -1  10      142.11      203.01     18.88 o 
   0  -1  10     6680.38     6645.95     55.18 o 
   1  -1  10     3980.48     3956.97     25.93 o 
   2  -1  10    13574.28    13492.20     76.27 o 
   3  -1  10    11980.30    11979.86     37.44 o 
   4  -1  10      835.07      848.46     15.76 o 
   5  -1  10    22055.80    21770.57     79.84 o 
   6  -1  10     9537.99     9378.08    253.78 o 
   7  -1  10       51.70      191.12     70.70 o 
   8  -1  10     9289.20    10090.14    146.06 o 
   9  -1  10      774.10      705.00     87.03 o 
  10  -1  10     1535.13     1759.79    114.11 o 
  -9   0  10      735.17      843.23     49.91 o 
  -8   0  10      134.82      130.94     42.09 o 
  -7   0  10       89.30      122.92     38.90 o 
  -6   0  10     9248.07     9262.02     66.44 o 
  -5   0  10      476.66      473.68     38.69 o 
  -4   0  10       55.16       25.21     28.92 o 
  -3   0  10    27345.28    26300.13   1732.45 o 
  -2   0  10     3702.71     3533.73     23.07 o 
  -1   0  10      255.57      244.25     14.19 o 
   0   0  10    24667.87    24095.35     84.64 o 
   1   0  10     2155.78     2169.80     19.58 o 
   2   0  10      438.72      468.62     14.53 o 
   3   0  10     9313.20     9411.92     46.14 o 
   4   0  10    12515.72    12108.67     56.61 o 
   5   0  10     5916.62     5865.60    106.92 o 
   6   0  10       17.64       12.10     19.41 o 
   7   0  10    23702.57    24458.38    192.29 o 
   8   0  10     7005.38     7322.83    126.75 o 
   9   0  10      305.77      322.39     80.07 o 
  10   0  10    12759.42    14500.92    192.57 o 
  -9   1  10     5213.78     5723.53     77.28 o 
  -8   1  10     9155.00     9649.84    139.28 o 
  -7   1  10       80.88      107.13     31.18 o 
  -6   1  10     2737.32     2713.95     86.86 o 
  -5   1  10     3692.74     3788.75     68.23 o 
  -4   1  10    10799.42    10429.86    613.47 o 
  -3   1  10       45.17       68.10     19.93 o 
  -2   1  10      618.32      592.36     18.08 o 
  -1   1  10    27205.55    26393.94    149.61 o 
   0   1  10      186.07      150.04     12.56 o 
   1   1  10     7278.20     7144.06     31.85 o 
   2   1  10    46137.67    45837.76    179.43 o 
   3   1  10        2.39       28.49     13.06 o 
   4   1  10      912.09      904.95     30.96 o 
   5   1  10    11911.23    11818.35    129.06 o 
   6   1  10     5249.16     5033.90    190.86 o 
   7   1  10       50.58       83.17     33.82 o 
   8   1  10      186.24      186.56     68.62 o 
   9   1  10    18091.26    19480.93    189.70 o 
  10   1  10     1165.68     1238.60    100.16 o 
  -9   2  10    11384.58    11430.59    142.30 o 
  -8   2  10        6.00       42.56     44.16 o 
  -7   2  10    10271.19    10605.98     76.68 o 
  -6   2  10    11500.97    11394.39    328.62 o 
  -5   2  10       55.47       62.30     31.71 o 
  -4   2  10    12719.64    12747.41    150.32 o 
  -3   2  10     1458.80     1433.49     32.34 o 
  -2   2  10     4622.75     4586.43     24.49 o 
  -1   2  10      937.06      867.30     14.86 o 
   0   2  10      594.18      606.71     16.33 o 
   1   2  10    19289.22    19250.90    121.86 o 
   2   2  10       12.90       24.84     12.37 o 
   3   2  10     6271.44     6162.19     45.02 o 
   4   2  10    24211.75    24137.10    146.35 o 
   5   2  10      102.49       92.80     19.38 o 
   6   2  10     9780.06     9933.96    246.04 o 
   7   2  10     6940.03     6754.45    106.06 o 
   8   2  10     4837.92     4991.98    312.58 o 
   9   2  10     1053.94     1123.46     79.30 o 
  10   2  10     1353.82     1262.29     94.28 o 
  -8   3  10     4661.90     4740.46    114.06 o 
  -7   3  10     4135.62     4295.69    115.58 o 
  -6   3  10      421.32      404.51     77.00 o 
  -5   3  10    15449.83    15077.52    449.64 o 
  -4   3  10     5723.80     5673.86    127.46 o 
  -3   3  10      389.48      397.30     30.91 o 
  -2   3  10    22458.36    22038.01     49.54 o 
  -1   3  10     3937.02     3894.53     26.96 o 
   0   3  10     1009.94     1009.11     15.85 o 
   1   3  10     9878.92     9603.97     61.12 o 
   2   3  10     6458.16     6229.64     39.70 o 
   3   3  10     5687.23     5488.12     48.78 o 
   4   3  10       18.63       29.59     30.34 o 
   5   3  10    15484.49    15083.88    115.23 o 
   6   3  10    12065.68    12021.29    243.90 o 
   7   3  10        1.22       65.13     39.48 o 
   8   3  10     9646.23     9755.91    423.98 o 
   9   3  10     9767.67     9950.38    378.36 o 
  10   3  10     1308.80     1260.08     76.95 o 
  -8   4  10       48.12      101.26     71.73 o 
  -7   4  10     4642.00     4504.35    125.99 o 
  -6   4  10     4093.91     3752.16    116.16 o 
  -5   4  10     2463.96     2455.41    101.44 o 
  -4   4  10     1608.30     1838.77     91.90 o 
  -3   4  10    25123.19    26894.67    232.81 o 
  -2   4  10    12600.45    12414.35    132.66 o 
  -1   4  10      624.18      612.51     15.67 o 
   0   4  10    17843.17    17439.23     91.56 o 
   1   4  10     1532.03     1556.91     25.33 o 
   2   4  10      879.26      928.34     25.06 o 
   3   4  10     4572.58     4474.13     67.08 o 
   4   4  10      643.76      781.17     41.16 o 
   5   4  10     4512.28     4417.50     50.74 o 
   6   4  10      336.60      341.93     30.90 o 
   7   4  10     7568.69     7191.85    135.81 o 
   8   4  10     7641.33     7472.23    109.58 o 
   9   4  10      102.37       70.90     34.30 o 
  10   4  10    15733.26    15981.02    300.30 o 
  -8   5  10    10007.14     9535.61    172.10 o 
  -7   5  10      122.59      121.35     80.86 o 
  -6   5  10     1388.00     1537.60     94.74 o 
  -5   5  10    12761.37    14171.49    186.99 o 
  -4   5  10     2762.18     3226.14    101.97 o 
  -3   5  10      128.39      152.91     60.54 o 
  -2   5  10       46.34       63.89     19.97 o 
  -1   5  10    14791.87    14656.82    157.72 o 
   0   5  10      656.51      639.04     18.14 o 
   1   5  10       69.42      103.15     16.05 o 
   2   5  10    26794.13    25423.49    135.96 o 
   3   5  10     3007.22     2927.49     58.76 o 
   4   5  10      173.54      226.90     33.37 o 
   5   5  10    25352.01    24959.04    345.76 o 
   6   5  10      272.02      335.42     35.14 o 
   7   5  10      158.49      189.16     31.34 o 
   8   5  10     1846.70     1909.61     73.66 o 
   9   5  10     8294.95     8231.83     78.64 o 
  10   5  10     1531.83     1648.70     92.72 o 
  -7   6  10     1775.41     1869.66    101.03 o 
  -6   6  10    15200.32    16517.17    204.92 o 
  -5   6  10      418.84      448.21     70.70 o 
  -4   6  10     9466.60    10516.73    153.95 o 
  -3   6  10    11697.65    11942.59    154.42 o 
  -2   6  10     2100.50     2122.53     77.87 o 
  -1   6  10     6135.31     5986.94     96.46 o 
   0   6  10     1209.26     1191.10     22.46 o 
   1   6  10    18477.53    18067.88     67.51 o 
   2   6  10      259.67      218.54     37.60 o 
   3   6  10     1653.55     1563.71     49.12 o 
   4   6  10    21597.52    20917.48    158.94 o 
   5   6  10      157.38      179.84     35.67 o 
   6   6  10     6864.42     6754.05     62.47 o 
   7   6  10    17123.48    16717.77    357.08 o 
   8   6  10      118.31      163.54     33.72 o 
   9   6  10     1213.71     1217.83     44.50 o 
  10   6  10     3169.09     3216.42     99.28 o 
  -7   7  10     2870.06     3291.47    118.48 o 
  -6   7  10      108.39      126.41     73.47 o 
  -5   7  10     4789.62     5313.45    122.74 o 
  -4   7  10     9442.72    10529.09    151.93 o 
  -3   7  10      119.96       71.55     54.26 o 
  -2   7  10    12282.91    11987.40    146.69 o 
  -1   7  10    12929.94    12280.15     67.65 o 
   0   7  10      156.26      153.33     19.03 o 
   1   7  10    11552.51    10806.34    113.49 o 
   2   7  10     2500.22     2449.89     62.31 o 
   3   7  10     7729.08     7351.97    137.32 o 
   4   7  10     4189.41     3987.36     51.90 o 
   5   7  10     1351.95     1385.22     37.35 o 
   6   7  10    17314.28    17221.55     93.93 o 
   7   7  10      944.12      942.26     38.08 o 
   8   7  10     8816.75     8919.93    131.12 o 
   9   7  10    17433.98    17161.29    163.35 o 
  -6   8  10      124.08       37.62     70.26 o 
  -5   8  10       47.86        0.00     64.49 o 
  -4   8  10     3838.98     4245.25    106.34 o 
  -3   8  10     4068.76     4055.55     98.39 o 
  -2   8  10     3425.38     3370.47     90.59 o 
  -1   8  10       23.47       28.39     47.24 o 
   0   8  10    13978.55    12960.83    134.91 o 
   1   8  10    15124.01    14403.59    134.46 o 
   2   8  10      869.03      833.60     65.78 o 
   3   8  10    20330.91    19446.70    215.57 o 
   4   8  10     2136.06     2088.05     41.02 o 
   5   8  10     3652.79     3634.59     88.97 o 
   6   8  10     6801.49     6702.21     64.43 o 
   7   8  10      142.21      254.51     34.60 o 
   8   8  10     6829.60     7101.89    145.74 o 
  -5   9  10     9181.53     9888.72    150.22 o 
  -4   9  10       11.91       20.23     58.21 o 
  -3   9  10       58.99      113.02     56.83 o 
  -2   9  10     4604.06     4245.02     97.05 o 
  -1   9  10     1384.77     1353.29     67.67 o 
   0   9  10      994.62     1023.49     57.96 o 
   1   9  10      433.09      471.63     30.56 o 
   2   9  10    21421.96    20864.82    530.88 o 
   3   9  10     3339.67     3298.19    100.32 o 
   4   9  10       70.56       90.73     30.36 o 
   5   9  10    17197.50    16903.45    234.42 o 
   6   9  10     3151.85     3134.64     68.51 o 
   7   9  10      386.05      371.53     35.76 o 
   8   9  10     9237.02     9168.18     79.96 o 
  -4  10  10     2185.73     2066.62     86.40 o 
  -3  10  10    15521.57    16320.53    175.97 o 
  -2  10  10       36.79       19.50     53.27 o 
  -1  10  10     1832.50     1774.13     73.64 o 
   0  10  10    11155.25    10842.77    134.54 o 
   1  10  10     2348.10     2203.76     72.23 o 
   2  10  10       52.14       98.18     43.38 o 
   3  10  10     1513.17     1386.95     47.88 o 
   4  10  10    11098.94    11016.29    294.33 o 
   5  10  10      823.15      829.88     38.27 o 
   6  10  10     1040.19     1047.57     75.66 o 
  -2  11  10     4786.71     4475.88    101.61 o 
  -1  11  10    13057.01    12271.62    146.13 o 
   0  11  10       35.41       95.35     53.00 o 
   1  11  10     4109.32     3866.35     89.97 o 
   2  11  10     6958.94     6581.64    105.56 o 
   3  11  10      299.48      300.75     50.39 o 
   4  11  10     1937.44     1894.35     66.39 o 
   5  11  10     1235.84     1101.91     60.77 o 
  -2  -9  11     1210.55     1218.35     97.03 o 
  -1  -9  11     4465.94     4515.65    157.12 o 
   0  -9  11     3076.00     3371.95    161.82 o 
   1  -9  11     4553.65     4932.74    272.24 o 
   2  -9  11       19.80        0.00     57.68 o 
  -4  -8  11     1143.08      996.22     68.18 o 
  -3  -8  11     1401.87     1234.55     70.51 o 
  -2  -8  11    19657.44    19315.59    152.58 o 
  -1  -8  11        3.99       41.10     55.11 o 
   0  -8  11      398.02      460.02     43.11 o 
   1  -8  11     8169.50     8396.98    177.95 o 
   2  -8  11     2446.15     2301.55    170.35 o 
   3  -8  11      213.82      254.17     81.85 o 
   4  -8  11      501.69      471.94     85.84 o 
  -5  -7  11      508.09      541.04     59.91 o 
  -4  -7  11        3.19        0.00     54.16 o 
  -3  -7  11    13291.26    13114.25    121.89 o 
  -2  -7  11      117.71       27.72     53.19 o 
  -1  -7  11     3052.58     3135.06    151.92 o 
   0  -7  11    15904.03    16379.32   1154.97 o 
   1  -7  11       41.69       31.18     50.15 o 
   2  -7  11     2337.25     2329.08    251.43 o 
   3  -7  11     7549.31     7250.93    519.80 o 
   4  -7  11     1201.86     1210.14     41.94 o 
   5  -7  11      112.82      184.64     37.50 o 
   6  -7  11      573.85      635.36     52.70 o 
  -6  -6  11     7651.62     8096.76    101.66 o 
  -5  -6  11     3453.88     3413.38     74.06 o 
  -4  -6  11      337.58      362.48     54.60 o 
  -3  -6  11     9621.11     9257.75     99.68 o 
  -2  -6  11      425.30      368.96     50.01 o 
  -1  -6  11     7011.59     6936.78    381.49 o 
   0  -6  11      210.35      217.03     87.58 o 
   1  -6  11    10086.08     9599.37    362.80 o 
   2  -6  11    17309.88    16463.11    674.95 o 
   3  -6  11       69.54       19.75     31.66 o 
   4  -6  11     8827.06     8712.71    177.06 o 
   5  -6  11     8391.67     8132.46     71.66 o 
   6  -6  11      478.50      382.52     43.68 o 
  -7  -5  11     9073.69     8842.17     97.66 o 
  -6  -5  11     3458.18     3586.06     69.66 o 
  -5  -5  11     2831.05     2934.06     71.03 o 
  -4  -5  11    17274.36    16928.53    122.34 o 
  -3  -5  11     1814.04     1832.78     57.08 o 
  -2  -5  11      221.44      167.46     42.71 o 
  -1  -5  11     7889.07     7646.11     85.23 o 
   0  -5  11       28.45       31.76     32.51 o 
   1  -5  11     5101.15     4980.47     54.19 o 
   2  -5  11     2183.11     1917.35     40.01 o 
   3  -5  11     8938.61     8809.96     74.80 o 
   4  -5  11    10377.23    10140.81     83.88 o 
   5  -5  11      656.12      643.72     68.27 o 
   8  -5  11      132.86      167.37     93.76 o 
  -7  -4  11      215.01      251.09     45.83 o 
  -6  -4  11     1094.90     1094.98     52.58 o 
  -5  -4  11     7023.90     7148.58     82.46 o 
  -4  -4  11     6655.90     6732.01     79.96 o 
  -3  -4  11        4.33        0.00     41.99 o 
  -2  -4  11    12907.09    12390.67    549.99 o 
  -1  -4  11     3824.73     3793.74     62.70 o 
   0  -4  11      177.13      151.60     30.72 o 
   1  -4  11    18866.13    17909.40    126.71 o 
   2  -4  11      189.14      136.61     26.60 o 
   3  -4  11       11.43       39.97     19.86 o 
   4  -4  11     5206.59     5208.23     64.67 o 
   5  -4  11     5735.61     5832.27     67.44 o 
   6  -4  11     5636.14     5659.02     65.36 o 
   8  -4  11    15118.31    14030.44    189.05 o 
  -8  -3  11     5389.42     5367.89     78.16 o 
  -7  -3  11    13947.36    13750.52    109.30 o 
  -6  -3  11      351.61      290.34     43.14 o 
  -5  -3  11      711.10      798.18     45.38 o 
  -4  -3  11     3143.29     3252.25     58.52 o 
  -3  -3  11    11249.74    10891.28     89.53 o 
  -2  -3  11      133.33      180.36     24.18 o 
  -1  -3  11       43.32      123.11     17.84 o 
   0  -3  11    25901.80    25828.35     99.77 o 
   1  -3  11     3176.43     3099.68     98.99 o 
   2  -3  11      931.66      903.51     29.81 o 
   3  -3  11    18921.88    19063.44     82.73 o 
   4  -3  11       22.15       48.26     28.16 o 
   5  -3  11      204.31      262.27     34.86 o 
   8  -3  11      658.98      635.00     98.92 o 
   9  -3  11      122.32      210.62    100.32 o 
  -8  -2  11     9924.38    10309.44     98.62 o 
  -7  -2  11        6.68        0.00     43.51 o 
  -6  -2  11    12016.58    12022.24     98.94 o 
  -5  -2  11    13260.85    12821.79     96.78 o 
  -4  -2  11      196.65      211.95     38.18 o 
  -3  -2  11     7298.96     7174.99     72.82 o 
  -2  -2  11     4757.79     4617.42     50.82 o 
  -1  -2  11     2982.90     3049.91     59.90 o 
   0  -2  11     3192.47     3304.93     54.04 o 
   1  -2  11      536.61      615.88     30.16 o 
   2  -2  11    19488.91    19543.24    367.75 o 
   3  -2  11       52.70       64.18     23.01 o 
   4  -2  11     3530.12     3600.64     40.27 o 
   5  -2  11    18872.58    19341.33    303.15 o 
   8  -2  11     8605.34     9131.39    154.53 o 
   9  -2  11      951.25      944.25    101.82 o 
  -8  -1  11     2897.85     2956.12     64.47 o 
  -7  -1  11     3800.10     3705.82     65.28 o 
  -6  -1  11     5574.26     5589.71     72.77 o 
  -5  -1  11      669.96      589.52     41.85 o 
  -4  -1  11    13517.12    13634.00   1029.53 o 
  -3  -1  11    12987.50    12940.29    507.21 o 
  -2  -1  11       81.31      458.59    287.88 o 
  -1  -1  11    39508.41    38646.79    200.13 o 
   0  -1  11     8738.46     8711.09     63.41 o 
   1  -1  11     2328.91     2305.35     22.45 o 
   2  -1  11     7328.98     7253.01    107.50 o 
   3  -1  11      940.14      943.97     63.94 o 
   4  -1  11     8812.63     8841.50     54.02 o 
   5  -1  11      314.87      337.88     27.21 o 
   6  -1  11     5833.49     6018.23     86.26 o 
   8  -1  11      782.96      698.14     83.52 o 
   9  -1  11     4794.48     5277.68    135.90 o 
  10  -1  11     7561.02     8087.68    166.95 o 
  -8   0  11      131.51      116.34     46.90 o 
  -7   0  11       28.98        0.00     41.85 o 
  -6   0  11     7180.57     7279.92    129.04 o 
  -5   0  11     2442.40     2505.15    114.85 o 
  -4   0  11     4533.08     4557.98     55.51 o 
  -3   0  11     1949.11     1905.68    182.14 o 
  -2   0  11    21682.21    21574.28    126.92 o 
  -1   0  11    12129.90    11933.82     69.24 o 
   0   0  11      146.03      149.80     14.45 o 
   1   0  11    32387.69    31848.66     71.05 o 
   2   0  11     4921.64     4793.36     33.62 o 
   3   0  11     1015.44     1049.07     41.43 o 
   4   0  11    17296.22    16792.65     70.33 o 
   5   0  11      167.23      182.58     22.88 o 
   6   0  11     2746.85     2658.99     64.12 o 
   7   0  11     2007.49     2226.72     51.42 o 
   8   0  11     5737.24     6018.29    122.15 o 
   9   0  11     9645.25    10576.94    164.73 o 
  10   0  11      158.07      243.47     96.83 o 
  -8   1  11      525.58      521.02     50.77 o 
  -7   1  11    20826.78    21696.09    205.11 o 
  -6   1  11      990.45      969.87     39.51 o 
  -5   1  11      912.25      905.10     67.04 o 
  -4   1  11    12626.53    12318.63    874.77 o 
  -3   1  11     1187.54     1155.41     78.99 o 
  -2   1  11       67.89       49.33     18.35 o 
  -1   1  11     3788.31     3760.61     24.58 o 
   0   1  11    14938.51    14616.30     43.58 o 
   1   1  11     2488.63     2416.20     21.74 o 
   2   1  11       16.67       62.47     14.03 o 
   3   1  11    26211.50    25379.67    787.15 o 
   4   1  11     2364.95     2412.33     36.39 o 
   5   1  11     2331.35     2385.34     71.05 o 
   6   1  11    19899.29    19422.31    140.10 o 
   7   1  11       29.66      120.29     55.56 o 
   8   1  11      373.06      460.37     39.23 o 
   9   1  11     5047.98     5389.49    124.18 o 
  10   1  11     5209.04     6123.10    141.53 o 
  -8   2  11     7277.87     7628.55     72.61 o 
  -7   2  11       55.83      110.93     52.56 o 
  -6   2  11     1197.53     1182.93     43.11 o 
  -5   2  11    17572.44    17995.08    755.99 o 
  -4   2  11      587.06      580.20     36.62 o 
  -3   2  11     3711.00     3727.10     59.28 o 
  -2   2  11    19302.38    18905.70    387.17 o 
  -1   2  11     2286.55     2283.18     20.81 o 
   0   2  11     1170.91     1156.32     23.55 o 
   1   2  11     5197.04     5238.75     33.98 o 
   2   2  11     5814.65     5806.20     30.81 o 
   3   2  11        9.93       12.14     21.95 o 
   4   2  11     1315.44     1296.27     36.86 o 
   5   2  11    17304.65    17220.92     69.99 o 
   6   2  11      627.39      622.22     43.39 o 
   7   2  11      842.84      822.47     39.89 o 
   8   2  11    10129.41    10264.13    328.12 o 
   9   2  11      317.11      361.29     40.88 o 
  10   2  11      491.59      551.28     44.97 o 
  -8   3  11     5097.43     4974.40    124.00 o 
  -7   3  11      110.74      170.84     76.30 o 
  -6   3  11     4216.26     4222.15    140.50 o 
  -5   3  11      672.58      658.11     69.41 o 
  -4   3  11     3626.99     3559.24    173.68 o 
  -3   3  11    17251.23    17829.61    969.99 o 
  -2   3  11       72.34       68.50     20.39 o 
  -1   3  11    10783.35    10584.05    145.37 o 
   0   3  11    11732.01    11375.00     93.16 o 
   1   3  11       72.94       75.18     14.07 o 
   2   3  11     9891.08     9800.94    111.03 o 
   3   3  11     1946.39     2017.52     32.34 o 
   4   3  11     6338.69     6132.63    140.88 o 
   5   3  11     1582.31     1542.13     51.86 o 
   6   3  11      613.74      612.23     51.17 o 
   7   3  11    16211.49    16014.51    309.77 o 
   8   3  11      326.41      330.45     36.41 o 
   9   3  11     3390.86     3390.61     85.92 o 
  10   3  11    13518.00    13702.06    676.87 o 
  -7   4  11      255.46      205.67     79.70 o 
  -6   4  11    13865.35    13348.85    199.74 o 
  -5   4  11       12.34        0.00     79.97 o 
  -4   4  11     3013.08     3197.84    112.84 o 
  -3   4  11     1967.62     2000.28     44.13 o 
  -2   4  11     4688.95     4684.18    219.50 o 
  -1   4  11     3600.55     3444.77     65.06 o 
   0   4  11      107.80      106.33     14.41 o 
   1   4  11    13934.35    13532.33    128.33 o 
   2   4  11    15780.36    15196.15    124.14 o 
   3   4  11     1036.59     1073.70     45.26 o 
   4   4  11    14309.11    13938.46    117.38 o 
   5   4  11     8172.84     8072.85     93.93 o 
   6   4  11     3035.93     3079.45     49.40 o 
   7   4  11     3782.04     3814.44     55.28 o 
   8   4  11       16.78      126.74     67.99 o 
   9   4  11     7944.23     8186.55    407.41 o 
  10   4  11      732.85      821.29     60.90 o 
  -7   5  11     8496.96     8776.14    172.88 o 
  -6   5  11     2523.83     2647.39    111.86 o 
  -5   5  11      497.98      675.25     87.21 o 
  -4   5  11    20923.41    23194.13    235.75 o 
  -3   5  11     2023.48     2019.51     90.26 o 
  -2   5  11        1.89       11.80     52.53 o 
  -1   5  11     7990.87     7664.26     51.83 o 
   0   5  11     2104.62     2043.19     25.39 o 
   1   5  11     4908.03     4824.25    206.76 o 
   2   5  11     2972.75     2811.96     63.68 o 
   3   5  11     9232.46     8892.66     98.98 o 
   4   5  11    11855.28    11494.99    109.49 o 
   5   5  11       32.39       61.11     29.35 o 
   6   5  11    17861.57    17151.74     96.18 o 
   7   5  11     1448.57     1498.47     42.18 o 
   8   5  11      536.36      556.00     49.44 o 
   9   5  11     8021.31     7841.83    299.00 o 
  -6   6  11       40.86       32.29     75.91 o 
  -5   6  11    12445.03    14095.28    193.57 o 
  -4   6  11      454.23      523.81     74.52 o 
  -3   6  11     4099.01     4336.40    110.96 o 
  -2   6  11    18193.58    19005.11    186.97 o 
  -1   6  11       10.78       30.81     24.17 o 
   0   6  11     1762.43     1693.35     25.41 o 
   1   6  11    14534.13    13949.70    131.48 o 
   2   6  11     2630.80     2524.91     64.14 o 
   3   6  11        0.79       57.73     37.31 o 
   4   6  11     3837.53     3887.30     50.37 o 
   5   6  11     9388.85     9140.48    117.18 o 
   6   6  11      838.75      873.04     36.66 o 
   7   6  11      399.65      397.42     60.39 o 
   8   6  11    22555.57    22519.44    447.43 o 
   9   6  11     4746.09     4630.40     65.30 o 
  -6   7  11     1966.67     2189.79    104.20 o 
  -5   7  11     3574.14     4050.13    116.92 o 
  -4   7  11        8.21        0.00     67.23 o 
  -3   7  11     7565.74     7818.47    134.01 o 
  -2   7  11      317.37      351.39     61.33 o 
  -1   7  11     4315.74     4306.93     93.83 o 
   0   7  11    20495.87    19194.93    161.58 o 
   1   7  11      319.62      378.57     47.37 o 
   2   7  11    10070.47     9366.07    109.59 o 
   3   7  11    10964.06    10718.56     81.64 o 
   4   7  11     1108.72     1006.65     36.19 o 
   5   7  11     3264.87     3161.22    105.00 o 
   6   7  11     2157.96     2176.26     61.11 o 
   7   7  11     9541.01     9464.29    109.37 o 
   8   7  11       75.91       85.98     37.44 o 
  -5   8  11     4035.06     4719.21    123.08 o 
  -4   8  11     1475.54     1617.25     84.53 o 
  -3   8  11     5286.75     5584.33    116.47 o 
  -2   8  11      441.95      472.00     64.42 o 
  -1   8  11     6409.27     5988.16    107.38 o 
   0   8  11     1094.15     1116.08     61.33 o 
   1   8  11     8481.93     8096.79    110.59 o 
   2   8  11    18792.70    18264.99    567.17 o 
   3   8  11      328.49      330.23     36.55 o 
   4   8  11     9842.02     9672.72     73.59 o 
   5   8  11    12310.20    12023.89     82.29 o 
   6   8  11      340.72      354.18     38.57 o 
   7   8  11     8350.15     8232.64     75.89 o 
   8   8  11     2940.04     2994.11     55.28 o 
  -4   9  11     6236.20     6945.80    132.36 o 
  -3   9  11     2755.93     2832.70     93.48 o 
  -2   9  11       31.02       25.26     58.00 o 
  -1   9  11    10524.85    10327.87    141.01 o 
   0   9  11      521.70      517.40     58.35 o 
   1   9  11     4139.96     3804.75     83.37 o 
   2   9  11     3292.88     3257.63     66.71 o 
   3   9  11     1730.98     1687.95    112.26 o 
   4   9  11     7764.19     7621.80    200.66 o 
   5   9  11       66.19       92.89     33.47 o 
   6   9  11    11815.06    11639.03    147.79 o 
   7   9  11     9291.97     9108.79     80.49 o 
  -2  10  11    13053.03    13028.45    158.27 o 
  -1  10  11     2122.94     1996.77     80.58 o 
   0  10  11      466.06      538.34     57.83 o 
   1  10  11    15916.01    15510.61    156.65 o 
   2  10  11      139.68      179.34     48.52 o 
   3  10  11       70.23       67.76     45.78 o 
   4  10  11     4668.24     4762.39    220.72 o 
   5  10  11     1677.10     1688.72     58.95 o 
   1  11  11      359.04      346.29     57.42 o 
   2  11  11      691.99      727.20     58.39 o 
  -1  -8  12    14859.01    15013.12    925.27 o 
   0  -8  12     1392.18     1452.38    203.17 o 
   1  -8  12       25.10        0.00     57.28 o 
   2  -8  12    12030.09    11861.71    126.21 o 
  -4  -7  12       22.97        0.00     56.37 o 
  -3  -7  12     2271.91     2272.73     73.63 o 
  -2  -7  12     5152.47     4856.36     88.31 o 
  -1  -7  12      637.61      552.54     57.68 o 
   0  -7  12      244.80      121.19     54.41 o 
   1  -7  12    11369.67    11310.45    116.26 o 
   2  -7  12      866.21      785.16     61.28 o 
   3  -7  12      546.06      514.86     57.28 o 
   4  -7  12    19528.20    18788.40    139.21 o 
  -5  -6  12     6122.43     6469.49     97.78 o 
  -4  -6  12    10153.29    10033.48    109.37 o 
  -3  -6  12      117.75       65.61     52.32 o 
  -2  -6  12     3193.47     3165.43     73.47 o 
  -1  -6  12     7281.08     6931.13     92.13 o 
   0  -6  12     3359.52     3198.48     70.30 o 
   1  -6  12       38.59        0.00     49.43 o 
   2  -6  12      113.40       49.54     49.36 o 
   3  -6  12    15714.14    15214.36    119.10 o 
   4  -6  12      430.15      401.62     51.91 o 
   5  -6  12     1184.97     1078.85     56.36 o 
  -6  -5  12     3435.25     3370.65     73.86 o 
  -5  -5  12     4456.59     4391.84     76.39 o 
  -4  -5  12       37.14       31.58     54.06 o 
  -3  -5  12     8178.81     8141.61     93.63 o 
  -2  -5  12     9712.56     9752.53     98.69 o 
  -1  -5  12      203.23      132.09     46.85 o 
   0  -5  12    11391.78    11219.67    102.23 o 
   1  -5  12     5379.22     5554.76     77.69 o 
   2  -5  12     1981.30     1943.74     57.64 o 
   3  -5  12     5288.54     5010.69     74.02 o 
   4  -5  12      258.29      311.78     33.36 o 
   5  -5  12    10263.65    10246.26    168.78 o 
  -6  -4  12       18.72      122.72     45.56 o 
  -5  -4  12     3556.97     3767.93     68.86 o 
  -4  -4  12      399.52      530.50     48.78 o 
  -3  -4  12     2766.24     2649.92     60.88 o 
  -2  -4  12     1017.82     1070.09     53.82 o 
  -1  -4  12     9100.69     9476.66     92.28 o 
   0  -4  12     9439.98     9277.72     89.09 o 
   1  -4  12        3.06        0.00     40.53 o 
   2  -4  12    20169.84    20531.11    532.45 o 
   3  -4  12    10419.68    10399.84    451.88 o 
   4  -4  12      987.17     1014.71     35.60 o 
   5  -4  12    10150.70    10128.90    184.02 o 
  -7  -3  12      259.15      237.11     50.18 o 
  -6  -3  12    20813.11    20293.26    130.82 o 
  -5  -3  12     1033.03      971.36     51.23 o 
  -4  -3  12      978.86      914.35     47.17 o 
  -3  -3  12    10896.93    11003.12     94.81 o 
  -2  -3  12      789.25      776.19     43.88 o 
  -1  -3  12      431.68      411.37     40.58 o 
   0  -3  12      751.95      787.95     44.02 o 
   1  -3  12    10147.93    10441.30     69.65 o 
   2  -3  12     3906.17     4047.55    307.87 o 
   3  -3  12       51.95       51.92     28.41 o 
   4  -3  12    17922.43    18493.37    416.13 o 
   5  -3  12     5084.20     5144.30    137.32 o 
   6  -3  12      366.11      438.70     50.16 o 
   8  -3  12      646.73      666.05    105.10 o 
  -7  -2  12     6667.94     6785.12     85.59 o 
  -6  -2  12      109.00       94.65     44.11 o 
  -5  -2  12      749.09      748.54     49.31 o 
  -4  -2  12    21901.12    21468.01    125.09 o 
  -3  -2  12       13.52       53.06     38.00 o 
  -2  -2  12     2030.87     2087.05     50.04 o 
  -1  -2  12    26297.42    26593.86    943.60 o 
   0  -2  12      347.70      397.19     31.11 o 
   1  -2  12     1130.15     1093.23     44.17 o 
   2  -2  12     3292.41     3275.44    103.74 o 
   3  -2  12     8466.88     8404.19    138.48 o 
   4  -2  12       14.58       37.46     25.78 o 
   5  -2  12      200.50      189.19     27.14 o 
   6  -2  12    19176.46    19029.87    152.73 o 
   8  -2  12     2170.75     2304.47    115.40 o 
  -7  -1  12     2404.86     2441.30     61.74 o 
  -6  -1  12      521.46      454.32     48.80 o 
  -5  -1  12     6724.88     6727.35     78.69 o 
  -4  -1  12     1752.82     1735.84     50.75 o 
  -3  -1  12      491.52      554.11     44.27 o 
  -2  -1  12    25294.23    25391.46    493.82 o 
  -1  -1  12     2516.66     2274.23     86.01 o 
   0  -1  12    10571.26    10244.65     86.18 o 
   1  -1  12    17443.89    17164.18    132.05 o 
   2  -1  12      176.24      146.22     26.48 o 
   3  -1  12     7960.48     7626.87     55.54 o 
   4  -1  12     8470.45     8685.46    143.61 o 
   5  -1  12     1913.52     2082.78     87.64 o 
   6  -1  12      150.87      217.94     42.59 o 
   7  -1  12      454.70      423.49     47.61 o 
   8  -1  12    10234.92    11366.13    174.58 o 
   9  -1  12      299.67      268.55     96.10 o 
  -7   0  12     4094.85     4363.88     73.12 o 
  -6   0  12      526.47      560.11     47.08 o 
  -5   0  12    11773.44    11903.42     96.93 o 
  -4   0  12     1075.83     1125.00     86.22 o 
  -3   0  12     1784.43     1885.93     73.91 o 
  -2   0  12     5617.48     5776.95    203.84 o 
  -1   0  12     3372.21     3334.72     43.26 o 
   0   0  12    16743.66    16745.66    117.63 o 
   1   0  12      238.84      269.57     26.12 o 
   2   0  12    11085.57    11027.84     64.43 o 
   3   0  12    18090.73    17805.77    566.67 o 
   4   0  12       87.30       85.78     24.97 o 
   5   0  12     8028.02     8419.85    151.05 o 
   6   0  12    10197.37     9727.08    109.88 o 
   7   0  12      155.47      184.25     46.61 o 
   8   0  12     3046.92     3195.04    178.04 o 
   9   0  12       71.20       44.46     43.45 o 
  -7   1  12      397.33      405.92     49.60 o 
  -6   1  12    12595.99    13344.11    134.77 o 
  -5   1  12     4747.37     4917.14     62.03 o 
  -4   1  12       38.56       19.36     35.21 o 
  -3   1  12    22132.01    22279.01    126.21 o 
  -2   1  12      627.02      664.59     78.26 o 
  -1   1  12      958.15      945.15     32.61 o 
   0   1  12    16605.74    15783.94    166.42 o 
   1   1  12     1696.65     1677.79     26.40 o 
   2   1  12     3699.39     3689.80     56.87 o 
   3   1  12     2088.50     1916.12     34.77 o 
   4   1  12    11190.49    11034.28     93.26 o 
   5   1  12     6570.51     6769.10     83.62 o 
   6   1  12        5.77       45.23     39.48 o 
   7   1  12    16887.36    16966.35   1098.98 o 
   8   1  12     3039.26     3211.06    252.49 o 
   9   1  12       34.39       76.84     43.06 o 
  -7   2  12      841.83     1027.20     53.15 o 
  -6   2  12        5.28        0.00     37.89 o 
  -5   2  12      182.57      186.20     47.15 o 
  -4   2  12     9820.18    10159.51    300.76 o 
  -3   2  12      951.69     1023.87     40.13 o 
  -2   2  12      402.91      702.61    398.17 o 
  -1   2  12    21480.26    21562.60    102.66 o 
   0   2  12     1396.40     1351.48     20.15 o 
   1   2  12       28.51       42.38     18.67 o 
   2   2  12    10980.72    11170.05     65.46 o 
   3   2  12     1172.04     1084.26     29.94 o 
   4   2  12      767.86      733.24     80.24 o 
   5   2  12     2510.95     2494.45     58.05 o 
   6   2  12    16687.35    16467.94    136.82 o 
   7   2  12     3279.98     3338.08     63.18 o 
   8   2  12      830.18      805.53     45.20 o 
   9   2  12    15316.87    15835.45    727.24 o 
  -7   3  12     6414.20     6461.32    151.81 o 
  -6   3  12     7102.75     7267.37    312.65 o 
  -5   3  12     2073.07     1953.27     89.34 o 
  -4   3  12     1950.40     1884.68     46.58 o 
  -3   3  12      106.11       79.43     35.16 o 
  -2   3  12     9623.73     9660.37    516.58 o 
  -1   3  12       71.95       63.51     20.74 o 
   0   3  12     4057.90     4074.12     34.10 o 
   1   3  12    15347.28    15493.27     78.48 o 
   2   3  12     2077.84     2161.30     36.94 o 
   3   3  12     9143.78     9300.74    134.71 o 
   4   3  12    19565.31    19625.01    257.33 o 
   5   3  12      453.95      398.89     44.07 o 
   6   3  12      328.17      381.49     36.46 o 
   7   3  12     9047.63     8926.43    291.14 o 
   8   3  12     2352.59     2446.83     54.95 o 
   9   3  12       17.56       69.07     69.88 o 
  -6   4  12      104.53      209.14     88.84 o 
  -5   4  12    11005.05    12463.85    206.99 o 
  -4   4  12     6527.15     7038.93    155.33 o 
  -3   4  12       83.49       49.45     34.73 o 
  -2   4  12     7516.19     7457.16    212.90 o 
  -1   4  12      229.87      267.25     68.68 o 
   0   4  12      568.68      596.21     38.91 o 
   1   4  12     1188.60     1210.25     39.67 o 
   2   4  12     4108.18     3861.05     75.29 o 
   3   4  12    21523.83    21214.02    153.25 o 
   4   4  12      326.67      373.57     41.37 o 
   5   4  12     9943.27     9522.39    106.78 o 
   6   4  12    17397.33    17515.62    320.58 o 
   7   4  12       41.95       38.02     34.72 o 
   8   4  12     6426.24     6259.14    184.02 o 
   9   4  12     4035.44     4182.73    224.60 o 
  -6   5  12     2932.38     3117.26    126.25 o 
  -5   5  12     6406.29     7232.38    161.62 o 
  -4   5  12       75.96      194.99     80.18 o 
  -3   5  12    10886.35    11476.43    175.31 o 
  -2   5  12     8154.52     8522.15    139.65 o 
  -1   5  12      408.89      415.51     56.38 o 
   0   5  12     9353.04     9370.85     61.62 o 
   1   5  12     4801.64     4687.67     87.27 o 
   2   5  12     3615.85     3494.30     75.01 o 
   3   5  12     6032.49     5760.75     86.54 o 
   4   5  12     1279.74     1332.32     53.18 o 
   5   5  12     9101.29     8958.65     74.49 o 
   6   5  12       18.08       17.70     32.41 o 
   7   5  12     9160.20     8805.36    307.05 o 
   8   5  12     8276.81     8397.60     95.36 o 
  -5   6  12     3715.72     4271.08    128.11 o 
  -4   6  12     4224.18     4839.77    129.31 o 
  -3   6  12      709.54      719.07     76.64 o 
  -2   6  12     1624.60     1689.86     81.31 o 
  -1   6  12    21420.71    21746.47    192.62 o 
   0   6  12     5290.10     5317.08     98.35 o 
   1   6  12       26.57        0.00     45.28 o 
   2   6  12    16084.67    15542.06    141.42 o 
   3   6  12      905.10      818.17     50.58 o 
   4   6  12       25.97       39.70     40.79 o 
   5   6  12     6065.28     6047.92    104.48 o 
   6   6  12      701.45      720.99     38.19 o 
   7   6  12     4078.61     4071.89     60.79 o 
   8   6  12      197.53      228.76     41.49 o 
  -5   7  12       17.06       26.40     77.97 o 
  -4   7  12     2358.10     2585.99    100.90 o 
  -3   7  12     7319.23     7606.80    141.73 o 
  -2   7  12     5288.38     5635.27    119.66 o 
  -1   7  12        6.55        0.64     50.71 o 
   0   7  12      304.80      315.93     52.13 o 
   1   7  12    15870.54    14766.01    146.09 o 
   2   7  12      730.89      719.40     52.37 o 
   3   7  12      699.21      691.78     52.31 o 
   4   7  12    20939.51    20217.19    104.65 o 
   5   7  12       35.06       89.83     47.07 o 
   6   7  12      146.72      208.48     34.99 o 
   7   7  12    10625.54    10624.11     85.65 o 
  -4   8  12     9604.89    11081.18    171.96 o 
  -3   8  12        6.63       19.76     64.23 o 
  -2   8  12     4984.36     4914.36    113.92 o 
  -1   8  12     8029.50     7901.68    127.60 o 
   0   8  12     1840.35     1962.24     75.67 o 
   1   8  12     1951.63     1893.37     70.71 o 
   2   8  12      398.58      439.96     51.91 o 
   3   8  12    13641.47    13309.21    131.63 o 
   4   8  12      340.93      342.17     35.54 o 
   5   8  12     1554.61     1582.91     52.33 o 
   6   8  12    17079.54    16943.64    168.26 o 
   7   8  12      526.40      540.33     40.79 o 
  -2   9  12     8268.29     8155.69    135.56 o 
  -1   9  12       17.97        0.00     61.38 o 
   0   9  12     9390.74     9312.44    131.55 o 
   1   9  12     4939.39     4688.41     94.08 o 
   2   9  12     1920.37     1757.75     44.42 o 
   3   9  12     5127.02     5011.82    199.67 o 
   4   9  12     1229.00     1215.37     42.88 o 
   5   9  12     5305.25     5147.35     63.94 o 
   0  10  12     2863.76     2839.30     89.47 o 
   1  10  12      349.37      264.11     57.65 o 
   2  10  12     6612.17     6330.98    107.52 o 
   3  10  12     5348.84     5263.42     98.76 o 
  -1  -7  13      475.42      372.55     62.46 o 
   0  -7  13      749.26      693.87     62.65 o 
   1  -7  13     3121.06     3003.54     78.37 o 
   2  -7  13     4722.18     4596.67     88.42 o 
  -3  -6  13    14632.52    15018.71    132.33 o 
  -2  -6  13      422.26      439.93     56.34 o 
  -1  -6  13     2132.97     2188.95     70.61 o 
   0  -6  13    17058.64    16771.02    133.96 o 
   1  -6  13        7.38        0.00     53.57 o 
   2  -6  13      515.36      478.62     55.73 o 
   3  -6  13     4110.03     4054.80     78.42 o 
   4  -6  13     3877.15     4021.03     78.26 o 
  -4  -5  13     4849.00     4963.33     82.93 o 
  -3  -5  13      559.27      567.38     54.69 o 
  -2  -5  13       65.29      116.28     51.20 o 
  -1  -5  13    12650.02    12676.98    113.58 o 
   0  -5  13       90.32       88.49     49.95 o 
   1  -5  13     5337.50     5516.41     84.23 o 
   2  -5  13    22049.92    22131.22    140.65 o 
   3  -5  13        4.63        0.00     48.81 o 
   4  -5  13     2749.84     3007.34     68.62 o 
   5  -5  13     3895.28     3898.33     97.28 o 
  -5  -4  13        1.49       36.88     49.11 o 
  -4  -4  13     6425.99     6586.14     86.10 o 
  -3  -4  13     3006.49     3145.01     66.87 o 
  -2  -4  13     2347.84     2361.77     61.00 o 
  -1  -4  13     3541.40     3555.98     68.86 o 
   0  -4  13      395.31      473.54     53.04 o 
   1  -4  13    11678.07    12140.13    106.72 o 
   2  -4  13      845.11      939.33     51.88 o 
   3  -4  13     4733.49     4992.59     75.25 o 
   4  -4  13    16853.66    17325.10    643.15 o 
   5  -4  13       11.95       51.33     32.71 o 
   6  -4  13     6364.20     6139.08    103.01 o 
  -5  -3  13     8451.17     8332.13     94.33 o 
  -4  -3  13     5725.58     5614.08     78.81 o 
  -3  -3  13       34.95       79.23     41.71 o 
  -2  -3  13    12841.03    12490.42    102.64 o 
  -1  -3  13     2353.26     2369.44     56.70 o 
   0  -3  13      546.14      551.56     44.76 o 
   1  -3  13     8041.33     7957.90     82.60 o 
   2  -3  13       44.53       68.82     76.49 o 
   3  -3  13     5853.76     5884.80     57.17 o 
   4  -3  13      198.89      251.42     30.99 o 
   5  -3  13     7361.03     7205.04     61.27 o 
   6  -3  13    11290.05    11325.16    130.86 o 
   7  -3  13      242.26      268.05     57.62 o 
  -6  -2  13     1675.21     1574.23     61.64 o 
  -5  -2  13       62.72       48.22     46.99 o 
  -4  -2  13      930.09      973.75     52.29 o 
  -3  -2  13    12965.85    12698.16    102.52 o 
  -2  -2  13     3834.97     3670.06     63.87 o 
  -1  -2  13      344.16      386.36     40.95 o 
   0  -2  13    20540.62    21088.42    825.78 o 
   1  -2  13     1202.13     1208.39     40.42 o 
   2  -2  13      138.97      148.29     65.83 o 
   3  -2  13    11689.48    11529.91    251.47 o 
   4  -2  13      658.19      672.64     31.97 o 
   5  -2  13      393.75      421.61     31.18 o 
   6  -2  13     2346.56     2420.25     73.75 o 
   7  -2  13     4600.85     4931.84     96.52 o 
  -6  -1  13     2315.32     2316.43     65.26 o 
  -5  -1  13     9409.97     9474.77     96.43 o 
  -4  -1  13     1640.27     1613.18     56.90 o 
  -3  -1  13      821.25      743.49     46.63 o 
  -2  -1  13     1231.46     1204.63     48.95 o 
  -1  -1  13    15449.20    15840.03    712.73 o 
   0  -1  13      471.75      464.46     33.67 o 
   1  -1  13      721.10      720.97     36.21 o 
   2  -1  13    15505.69    15973.43     83.60 o 
   3  -1  13      883.22      797.49     31.86 o 
   4  -1  13     2640.29     2514.32     41.13 o 
   5  -1  13    18913.47    18868.93    167.05 o 
   6  -1  13      266.19      261.66     51.01 o 
   7  -1  13      232.79      240.07     53.93 o 
   8  -1  13     3705.76     3840.73    206.83 o 
  -6   0  13     9390.85     9911.74     99.89 o 
  -5   0  13      281.63      245.71     46.37 o 
  -4   0  13     6164.38     6637.96     80.26 o 
  -3   0  13    11739.04    11940.13    256.78 o 
  -2   0  13      215.69      252.72     74.86 o 
  -1   0  13     3862.64     4020.04    232.07 o 
   0   0  13     1223.30     1292.04     44.76 o 
   1   0  13     4040.44     4077.44     49.13 o 
   2   0  13      451.22      476.90     30.71 o 
   3   0  13       21.24       20.34     73.68 o 
   4   0  13    13850.14    14237.79     75.30 o 
   5   0  13      603.09      545.92     29.84 o 
   6   0  13     3238.39     3415.00     77.22 o 
   7   0  13    13870.33    13859.45    141.83 o 
   8   0  13      172.88      183.38     45.36 o 
  -6   1  13     3656.44     3667.08     71.50 o 
  -5   1  13     3970.47     4126.44    174.32 o 
  -4   1  13     7226.09     7479.40    237.72 o 
  -3   1  13      368.64      349.66     38.75 o 
  -2   1  13    13273.53    13388.16    524.86 o 
  -1   1  13     8019.62     8259.07    403.86 o 
   0   1  13      289.04      314.84     32.09 o 
   1   1  13    13948.87    13670.80    101.20 o 
   2   1  13     2443.26     2371.02    120.94 o 
   3   1  13     3216.94     3089.06     41.88 o 
   4   1  13     2147.46     2135.28     45.74 o 
   5   1  13     1377.84     1397.68     55.92 o 
   6   1  13     7110.70     7015.38    101.10 o 
   7   1  13       60.08       59.91     42.80 o 
   8   1  13     6666.19     6867.98    382.00 o 
  -6   2  13        8.36        0.00     42.05 o 
  -5   2  13      535.90      517.06     44.74 o 
  -4   2  13     4724.14     4956.29    178.63 o 
  -3   2  13     3741.18     3749.17     97.88 o 
  -2   2  13     5660.66     5862.96    222.04 o 
  -1   2  13       11.41       19.82     77.23 o 
   0   2  13    15470.41    15605.91    119.45 o 
   1   2  13     5985.46     5989.29     56.36 o 
   2   2  13      512.28      520.20     30.72 o 
   3   2  13    19124.63    19338.55    210.59 o 
   4   2  13     1883.65     1990.91     69.70 o 
   5   2  13      234.57      282.69     28.20 o 
   6   2  13     9532.02     9058.30    111.75 o 
   7   2  13     1147.12     1219.46     73.41 o 
   8   2  13     2919.79     3047.68    251.74 o 
  -6   3  13     1295.88     1261.30    139.23 o 
  -5   3  13    15482.01    16041.90    987.14 o 
  -4   3  13       45.85       17.86     39.53 o 
  -3   3  13     2918.22     2860.32    282.01 o 
  -2   3  13    11757.57    11868.35    483.69 o 
  -1   3  13      541.15      615.60     60.99 o 
   0   3  13       23.86       36.50     30.30 o 
   1   3  13      538.04      536.59     32.89 o 
   2   3  13    20102.46    20203.97    243.81 o 
   3   3  13     6212.86     6157.96     54.51 o 
   4   3  13      315.95      351.43     28.93 o 
   5   3  13    23332.86    23331.87    169.80 o 
   6   3  13     1528.78     1440.93     60.15 o 
   7   3  13      805.11      787.85     75.18 o 
   8   3  13    15005.79    15221.20    645.50 o 
  -5   4  13      139.84      144.06     98.72 o 
  -4   4  13     6774.72     7017.59    165.30 o 
  -3   4  13    13396.65    13954.92    559.36 o 
  -2   4  13     1800.12     1763.73     72.80 o 
  -1   4  13     4221.94     4288.02    116.12 o 
   0   4  13    10623.34    10893.37     75.46 o 
   1   4  13     1756.50     1806.55     61.66 o 
   2   4  13     1175.24     1193.51     58.24 o 
   3   4  13     2282.42     2296.03     67.35 o 
   4   4  13    12354.94    12584.24    128.02 o 
   5   4  13       58.75       89.55     42.94 o 
   6   4  13      263.05      276.98     39.05 o 
   7   4  13    13663.64    13626.33    298.47 o 
   8   4  13      822.93      844.55     53.35 o 
  -5   5  13       15.26       75.08     97.55 o 
  -4   5  13     4151.02     4825.08    142.65 o 
  -3   5  13       36.92       48.99     74.64 o 
  -2   5  13     1507.52     1840.21     92.07 o 
  -1   5  13    11136.76    11490.56    152.86 o 
   0   5  13      629.89      635.33     60.04 o 
   1   5  13     7035.52     6727.20    108.49 o 
   2   5  13    13068.88    12825.23    135.16 o 
   3   5  13      402.39      375.51     48.84 o 
   4   5  13     7062.25     6894.07     99.90 o 
   5   5  13     3682.98     3647.53     78.39 o 
   6   5  13     6609.91     6510.75     71.30 o 
   7   5  13      307.65      301.73     41.49 o 
  -4   6  13    12170.70    14124.65    203.54 o 
  -3   6  13       35.83        4.41     74.42 o 
  -2   6  13     3250.46     3518.21    109.32 o 
  -1   6  13     2270.05     2634.26     90.89 o 
   0   6  13     5414.86     5394.34    105.53 o 
   1   6  13     8690.25     8168.70    117.96 o 
   2   6  13      110.03       28.18     48.14 o 
   3   6  13     9993.66     9547.42    119.39 o 
   4   6  13     8173.75     8326.34    110.67 o 
   5   6  13       19.39       28.75     34.45 o 
   6   6  13     7993.02     7932.85    121.05 o 
   7   6  13     1828.03     1839.55     50.27 o 
  -3   7  13      278.76      250.20     76.56 o 
  -2   7  13    12441.83    12934.41    176.89 o 
  -1   7  13       11.83       28.33     60.84 o 
   0   7  13        1.17       60.55     55.86 o 
   1   7  13     7182.32     7152.29    113.96 o 
   2   7  13     3281.74     3119.03     82.82 o 
   3   7  13     1723.84     1717.87     66.50 o 
   4   7  13      594.85      491.35     38.23 o 
   5   7  13     9216.72     9105.99     79.38 o 
   6   7  13     1791.28     1721.56     55.87 o 
  -2   8  13      281.31      286.76     70.85 o 
  -1   8  13     1779.85     1899.63     84.74 o 
   0   8  13    21137.38    20663.79    193.11 o 
   1   8  13      610.92      634.32     60.71 o 
   2   8  13     2496.55     2403.81     76.50 o 
   3   8  13     7525.31     7371.69    282.96 o 
   4   8  13     2069.39     1991.42     48.92 o 
   5   8  13      262.05      262.87     37.67 o 
   0   9  13       30.66       37.17     57.87 o 
   1   9  13     3443.48     3363.81     91.09 o 
   2   9  13    12161.20    11869.92    252.94 o 
   3   9  13        6.79        0.00     36.41 o 
  -2  -5  14      197.00      216.64     54.52 o 
  -1  -5  14     3144.02     3306.64     77.82 o 
   0  -5  14     6962.31     7472.90    102.12 o 
   1  -5  14     1170.51     1276.05     63.64 o 
   2  -5  14      243.19      239.71     54.06 o 
   3  -5  14    18725.98    19015.36    136.29 o 
  -3  -4  14     3995.61     4072.10     76.91 o 
  -2  -4  14     9016.18     9226.61     99.72 o 
  -1  -4  14     1325.25     1300.77     57.73 o 
   0  -4  14     2368.03     2393.94     64.18 o 
   1  -4  14     5386.90     5379.90     79.37 o 
   2  -4  14     4473.33     4488.01     73.74 o 
   3  -4  14      155.10      138.88     47.46 o 
   4  -4  14      173.70      195.94     46.48 o 
   5  -4  14    14673.78    14235.62    310.14 o 
  -4  -3  14     1800.48     1676.45     61.81 o 
  -3  -3  14     7271.27     7123.99     88.84 o 
  -2  -3  14      407.29      406.57     48.84 o 
  -1  -3  14     4806.13     4883.92     74.91 o 
   0  -3  14    11456.40    11346.21    100.74 o 
   1  -3  14      203.31      211.68     44.59 o 
   2  -3  14     8147.93     8019.62     86.01 o 
   3  -3  14     3901.60     4089.74    156.53 o 
   4  -3  14     3328.59     3291.55    105.37 o 
   5  -3  14     1316.91     1455.49     83.38 o 
  -4  -2  14      352.80      348.97     51.68 o 
  -3  -2  14     3933.09     3816.99     71.53 o 
  -2  -2  14      834.18      980.90     51.98 o 
  -1  -2  14     1692.62     1704.11     55.97 o 
   0  -2  14      534.05      491.15     46.64 o 
   1  -2  14     8120.11     8414.92    351.30 o 
   2  -2  14     6983.33     7011.08    294.52 o 
   3  -2  14      208.06      156.66     37.72 o 
   4  -2  14     8371.95     8676.15     67.57 o 
   5  -2  14     3704.54     3621.08     82.93 o 
   6  -2  14      672.21      577.41     57.63 o 
  -5  -1  14      277.82      255.51     52.70 o 
  -4  -1  14    17073.55    17633.86    126.58 o 
  -3  -1  14      308.84      265.69     47.28 o 
  -2  -1  14     2372.99     2287.17     59.47 o 
  -1  -1  14     6948.47     7098.28     81.09 o 
   0  -1  14     2147.33     2138.31    141.17 o 
   1  -1  14      160.34      183.07     33.70 o 
   2  -1  14      238.78      279.78     32.05 o 
   3  -1  14     7497.57     7684.37    139.39 o 
   4  -1  14     1798.09     1794.37     40.67 o 
   5  -1  14      297.81      331.49     32.73 o 
   6  -1  14    14575.55    14352.23    148.69 o 
  -5   0  14     7193.80     7537.90     91.66 o 
  -4   0  14       58.73        7.86     46.47 o 
  -3   0  14      555.65      600.00     50.28 o 
  -2   0  14    16070.88    17180.75    858.44 o 
  -1   0  14       44.34       30.23     54.41 o 
   0   0  14      498.16      573.30     37.05 o 
   1   0  14    13164.45    13615.25     84.76 o 
   2   0  14      474.29      505.31     51.50 o 
   3   0  14      178.98      228.29     65.15 o 
   4   0  14     1817.74     1796.30     40.31 o 
   5   0  14     6812.38     6844.44     59.36 o 
   6   0  14      209.21      249.45     52.31 o 
   7   0  14      917.79      833.68     62.60 o 
  -5   1  14     4483.79     4768.64     78.79 o 
  -4   1  14      303.69      344.13     45.32 o 
  -3   1  14     8128.31     8178.98    377.84 o 
  -2   1  14      315.49      379.14     88.39 o 
  -1   1  14     2004.17     2113.26    165.85 o 
   0   1  14    17540.48    17741.64    486.70 o 
   1   1  14      172.89      232.16     32.49 o 
   2   1  14     4708.78     4856.45     73.27 o 
   3   1  14    12632.57    12915.20    139.63 o 
   4   1  14      497.40      458.08     33.30 o 
   5   1  14     3544.99     3666.13    224.80 o 
   6   1  14     3398.42     3418.08     84.98 o 
   7   1  14     7115.87     6951.37    109.31 o 
  -5   2  14     4648.21     5048.15    158.29 o 
  -4   2  14       46.97        0.00     46.27 o 
  -3   2  14     8699.11     9110.33    460.88 o 
  -2   2  14       80.82      109.52     39.11 o 
  -1   2  14     2600.28     2649.47    170.46 o 
   0   2  14     2376.12     2469.02     48.62 o 
   1   2  14     2360.84     2502.96    103.96 o 
   2   2  14     9869.77    10095.50    176.55 o 
   3   2  14      139.46      167.38     31.51 o 
   4   2  14    13524.00    13891.06    363.63 o 
   5   2  14    13443.84    13611.87     98.18 o 
   6   2  14        2.08        0.00     49.40 o 
   7   2  14     5685.18     6022.85    221.47 o 
  -4   3  14     8017.28     8465.46     84.96 o 
  -3   3  14     4274.88     4377.61    208.63 o 
  -2   3  14     1036.81     1126.68     45.56 o 
  -1   3  14    15842.36    16514.54    573.78 o 
   0   3  14     1487.61     1426.93     54.29 o 
   1   3  14      172.36      155.07     33.38 o 
   2   3  14     8391.28     8397.70    196.40 o 
   3   3  14     4659.68     4836.95     53.91 o 
   4   3  14     4262.55     4297.07    161.77 o 
   5   3  14      953.12      944.36     57.53 o 
   6   3  14    11268.00    11370.60    132.58 o 
   7   3  14     5627.18     5820.24    244.70 o 
  -4   4  14        4.35      171.62    103.54 o 
  -3   4  14      461.65      475.49     45.19 o 
  -2   4  14    11224.63    12002.52    665.48 o 
  -1   4  14      278.98      330.88     39.97 o 
   0   4  14      217.26      271.85     34.93 o 
   1   4  14    15427.12    16327.72    164.20 o 
   2   4  14      213.75      298.27     54.33 o 
   3   4  14       15.92       39.96     46.56 o 
   4   4  14     7208.25     7263.65    108.39 o 
   5   4  14     1386.11     1421.78     62.60 o 
   6   4  14     1010.56     1009.08     60.87 o 
   7   4  14     1345.69     1376.87     63.77 o 
  -3   5  14     3643.96     4166.37    139.08 o 
  -2   5  14      280.06      341.01     81.48 o 
  -1   5  14      101.19      107.99     67.34 o 
   0   5  14    11765.92    12090.31    155.77 o 
   1   5  14        5.23        0.00     57.97 o 
   2   5  14     1359.46     1384.99     69.26 o 
   3   5  14    14368.35    14291.18    148.15 o 
   4   5  14      329.55      362.47     52.58 o 
   5   5  14     3869.64     3645.16     83.87 o 
   6   5  14    10352.39    10243.42    135.51 o 
  -3   6  14     6657.64     7406.18    161.97 o 
  -2   6  14     6480.83     7316.97    149.37 o 
  -1   6  14     1020.56     1085.19     81.51 o 
   0   6  14     3429.88     3552.44     96.64 o 
   1   6  14      220.48      350.26     57.79 o 
   2   6  14     6826.19     6852.59    113.57 o 
   3   6  14      268.23      269.80     53.28 o 
   4   6  14     1018.57      928.59     60.16 o 
   5   6  14    10815.84    10860.39    140.75 o 
  -1   7  14    11525.37    12035.48    168.25 o 
   0   7  14     5832.56     5842.93    117.31 o 
   1   7  14      126.25      169.59     59.53 o 
   2   7  14     7851.48     7461.95    118.61 o 
   3   7  14      356.18      295.41     57.98 o 
   4   7  14     1841.61     1736.73     50.01 o 
  -1  -3  15      120.38       37.08     49.41 o 
   0  -3  15      452.50      508.47     51.23 o 
   1  -3  15    11703.91    11846.76    106.26 o 
   2  -3  15      130.73      181.44     48.23 o 
   3  -3  15     1530.40     1507.85     56.59 o 
  -2  -2  15     9559.51     9243.45    100.91 o 
  -1  -2  15     3873.66     3648.30     72.37 o 
   0  -2  15     1126.83     1204.65     55.32 o 
   1  -2  15     2132.07     2134.15     61.73 o 
   2  -2  15      467.00      447.14     49.68 o 
   3  -2  15    10335.91    10711.37    138.29 o 
   4  -2  15       59.99       16.38     36.00 o 
  -3  -1  15    10166.91    10581.70    106.71 o 
  -2  -1  15     7221.95     6989.87     89.14 o 
  -1  -1  15     1669.19     1484.98     58.22 o 
   0  -1  15    13590.45    13914.87    111.29 o 
   1  -1  15     1538.61     1596.46     72.40 o 
   2  -1  15      480.38      464.50     54.43 o 
   3  -1  15     5487.82     5590.33     96.08 o 
   4  -1  15      319.01      298.54     35.45 o 
   5  -1  15     3965.93     3902.62     93.05 o 
  -3   0  15      203.57      128.43     51.28 o 
  -2   0  15       11.80        5.71     46.71 o 
  -1   0  15     9755.77    10595.04    824.52 o 
   0   0  15     3385.10     3496.01    193.29 o 
   1   0  15      972.67      996.96     92.48 o 
   2   0  15    13290.51    13912.93    371.38 o 
   3   0  15      627.10      611.02     37.51 o 
   4   0  15       51.32       85.95     34.70 o 
   5   0  15    10453.37    10600.89    136.11 o 
  -3   1  15     6993.02     7144.80     90.49 o 
  -2   1  15     2014.14     2016.00    159.59 o 
  -1   1  15      151.96      197.90     65.15 o 
   0   1  15      445.29      481.14     40.48 o 
   1   1  15     9373.65     9324.41    111.13 o 
   2   1  15       63.63       63.54     34.62 o 
   3   1  15     1405.75     1437.74     41.32 o 
   4   1  15    16303.01    17389.16    256.12 o 
   5   1  15      835.57      859.11     63.59 o 
  -3   2  15       37.13       52.76     45.03 o 
  -2   2  15     6492.00     6986.06    436.47 o 
  -1   2  15     8864.22     9546.51    426.04 o 
   0   2  15     1082.42     1128.89     74.69 o 
   1   2  15     5098.74     5196.16     85.98 o 
   2   2  15     1427.96     1520.79     43.72 o 
   3   2  15     5482.99     6140.35    133.11 o 
   4   2  15      312.65      330.42     34.88 o 
   5   2  15      878.89      918.15     62.48 o 
  -3   3  15     3558.55     4062.33    361.99 o 
  -2   3  15     5992.26     6231.82    332.09 o 
  -1   3  15      588.29      678.89     64.78 o 
   0   3  15     8190.77     8956.25    210.08 o 
   1   3  15     7087.54     7083.54    111.77 o 
   2   3  15       72.99       97.63     35.42 o 
   3   3  15     8453.47     8843.92    338.98 o 
   4   3  15     1921.59     2028.49     45.26 o 
   5   3  15     2829.15     2963.96     83.15 o 
  -2   4  15     3363.09     3641.73    169.30 o 
  -1   4  15     3587.58     3838.06    176.50 o 
   0   4  15     2241.00     2429.79    139.84 o 
   1   4  15      128.08       11.20     66.05 o 
   2   4  15    14649.20    14769.99    165.34 o 
   3   4  15     5155.98     5320.88    103.72 o 
   4   4  15      242.30      275.42     55.41 o 
   5   4  15    13013.56    13094.97    147.93 o 
  -1   5  15      125.51      131.73     70.86 o 
   0   5  15     5203.93     5519.64    124.21 o 
   1   5  15     4121.08     3909.70    103.05 o 
   2   5  15      222.83      218.81     60.27 o 
   3   5  15      870.47      819.95     66.79 o 
   4   5  15    11873.12    11223.34    140.39 o 
   1   6  15     1845.50     1830.56     81.88 o 
   2   6  15     6439.81     6375.89    119.60 o 
   1   1  16     6325.42     6711.42    138.62 o 
   2   1  16     2501.53     2716.32    115.42 o 
   1   2  16       43.85       79.17     40.60 o 
   2   2  16     1435.98     1621.45     50.05 o 
                                                 
